# Supplementary material for: Crystal structure of [{[Ni(C10H24N4)][Ni(CN)4]}·2H2O] n , a one-dimensional coordination polymer formed from the [Ni(cyclam)]2+ cation and the [Ni(CN)4]2– anion
Source: Acta Crystallogr E Crystallogr Commun. 2021 Oct 21;77(Pt 11):1140–3. doi: 10.1107/S2056989021010902 (PMC8587981; doi:10.1107/S2056989021010902)
Supplement: Supplementary file 1 [file e-77-01140-sup1.cif]

##############################################################################
#                                                                            #
# This CIF contains the data in a paper accepted for publication in          #
# Acta Crystallographica Section E. It conforms to the requirements of       #
# Notes for Authors for Acta Crystallographica Section E, and has been       #
# peer reviewed under the auspices of the IUCr Commission on Journals.       #
#                                                                            #
# Full details of the Crystallographic Information File format               #
# are given in the paper "The Crystallographic Information File (CIF):       #
# a New Standard Archive File for Crystallography" by S. R. Hall, F. H.      #
# Allen and I. D. Brown [Acta Cryst. (1991), A47, 655-685].                  #
#                                                                            #
# The current version of the core CIF dictionary is obtainable from          #
# ftp://ftp.iucr.org/pub/cif_core.dic.                                       #
#                                                                            #
# Software is freely available for graphical display of the structure(s)     #
# in this CIF. For information consult the CIF software page                 #
# http://www.iucr.org/resources/cif/software.                                #
#                                                                            #
# This file may be used for bona fide research purposes within the           #
# scientific community so long as proper attribution is given to the journal # 
# article from which it was obtained.                                        #
#                                                                            #
##############################################################################
data_I
_audit_creation_method
;
Olex2 1.3
(compiled 2020.11.12 svn.r5f609507 for OlexSys, GUI svn.r6272)
;
_journal_date_recd_electronic     2021-10-12
_journal_date_accepted     2021-10-20
_journal_name_full     'Acta Crystallographica, Section E'
_journal_year     2021
_journal_volume     77
_journal_issue     11
_journal_page_first     0
_journal_page_last     0
_journal_paper_category     GM
_journal_paper_doi     10.1107/S2056989021010902
_journal_coeditor_code     HB7992
_publ_contact_author_name     'Yaroslaw D. Lampeka'
_publ_contact_author_address
;
L. V. Pisarzhevskii Institute of Physical Chemistry of the National Academy of
Sciences of Ukraine, Prospekt Nauki 31, Kyiv, 03028,
Ukraine
;
_publ_contact_author_email     'lampeka@adamant.net'
_publ_contact_author_fax     '+38 044 525 25 70'
_publ_contact_author_phone     '+38 044 525 65 40'
_publ_section_title
;
Crystal structure of [{[Ni(C~10~H~24~N~4~)][Ni(CN)~4~]}\\cdot2H~2~O]<i>~n~</i>,
a one-dimensional coordination polymer formed from the [Ni(cyclam)]^2+^ cation
and the [Ni(CN)~4~]^2--^ anion
;
loop_
    _publ_author_name
    _publ_author_footnote
    _publ_author_address
    'Tsymbal, Liudmyla V.' .
;
L. V. Pisarzhevskii Institute of Physical Chemistry of the National Academy \
of Sciences of Ukraine, Prospekt Nauki 31, Kyiv, 03028,
Ukraine
;
    'Andriichuk, Irina L.' .
;
L. V. Pisarzhevskii Institute of Physical Chemistry of the National Academy \
of Sciences of Ukraine, Prospekt Nauki 31, Kyiv, 03028,
Ukraine
;
    'Shova, Sergiu' .
;
"Petru Poni" Institute of Macromolecular Chemistry,
Department of Inorganic Polymers, Aleea Grigore Ghika Voda41A, RO-700487 Iasi,
 Romania
;
    'Lampeka, Yaroslaw D.' .
;
L. V. Pisarzhevskii Institute of Physical Chemistry of the National Academy \
of Sciences of Ukraine, Prospekt Nauki 31, Kyiv, 03028,
Ukraine
;
_publ_section_synopsis
;
The title coordination polymer consists of parallel linear chains built up of
macrocyclic cations possessing a slightly tetragonally distorted NiN~6~
octahedral coordination geometry formed by four N atoms of the azamacrocyclic
ligand in the equatorial plane and two <i>trans</i> N atoms of the cyanide
groups of the bridging tetracyanonickelate anion in the axial positions. In
the crystal, two independent [1\=10] polymeric chains are cross-linked by
N---H...O~w~ (w = water) and O~w~---H...N~c~ (c = cyanide) hydrogen bonds into
a three-dimensional network.
;
_chemical_name_systematic
;\
<i>catena</i>-Poly[[[(1,4,8,11-tetraazacyclotetradecane-\k^4^<i>N</i>^1^,\
<i>N</i>^4^,<i>N</i>^8^,<i>N</i>^11^)nickel(II)]-\m-cyanido-\k^2^<i>N</i>:\
<i>C</i>-[bis(cyanido-\k<i>C</i>)nickel(II)]-\m-cyanido-\k^2^<i>C</i>:\
<i>N</i>] dihydrate]
;
_chemical_name_common     ?
_chemical_formula_moiety     'C14 H24 N8 Ni2, 2(H2 O)'
_chemical_formula_sum     'C14 H28 N8 Ni2 O2'
_chemical_formula_iupac     '[Ni2 (C N)4 (C10 H24 N4)], 2H2 O'
_chemical_formula_weight     457.86
_chemical_melting_point     ?
_space_group_crystal_system     triclinic
_space_group_name_H-M_alt     'P -1'
_space_group_name_Hall     '-P 1'
loop_
    _space_group_symop_operation_xyz
    'x, y, z'
    '-x, -y, -z'
_cell_length_a     7.7325(6)
_cell_length_b     8.8809(7)
_cell_length_c     15.7780(12)
_cell_angle_alpha     88.673(6)
_cell_angle_beta     85.682(7)
_cell_angle_gamma     74.623(7)
_cell_volume     1041.74(15)
_cell_formula_units_Z     2
_cell_measurement_reflns_used     2303
_cell_measurement_theta_min     2.7090
_cell_measurement_theta_max     28.8260
_cell_measurement_temperature     179.95(10)
_exptl_crystal_description     block
_exptl_crystal_colour     'colourless'
_exptl_crystal_size_max     0.30
_exptl_crystal_size_mid     0.20
_exptl_crystal_size_min     0.06
_exptl_crystal_density_diffrn     1.460
_exptl_crystal_density_meas     ?
_exptl_crystal_density_method     ?
_exptl_crystal_F_000     480
_exptl_absorpt_coefficient_mu     1.832
_exptl_absorpt_correction_type     multi-scan
_exptl_absorpt_process_details
;
(CrysAlisPro; Rigaku OD, 2018)
;
_exptl_absorpt_correction_T_min     0.85220
_exptl_absorpt_correction_T_max     1.00000
_diffrn_ambient_temperature     179.95(10)
_diffrn_source     'fine-focus sealed X-ray tube'
_diffrn_radiation_type     'Mo K\a'
_diffrn_radiation_wavelength     0.71073
_diffrn_radiation_monochromator     graphite
_diffrn_measurement_device_type     'Rigaku Xcalibur, Eos'
_diffrn_measurement_device     'four-circle diffractometer'
_diffrn_measurement_method     '\w scans'
_diffrn_detector     'CCD plate'
_diffrn_detector_area_resol_mean     8.0797
_diffrn_reflns_number     7144
_diffrn_reflns_av_R_equivalents     0.0355
_diffrn_reflns_av_unetI/netI     0.0625
_diffrn_reflns_theta_min     2.378
_diffrn_reflns_theta_max     25.024
_diffrn_reflns_theta_full     25.024
_diffrn_measured_fraction_theta_max     0.999
_diffrn_measured_fraction_theta_full     0.999
_diffrn_reflns_limit_h_min     -9
_diffrn_reflns_limit_h_max     9
_diffrn_reflns_limit_k_min     -9
_diffrn_reflns_limit_k_max     10
_diffrn_reflns_limit_l_min     -17
_diffrn_reflns_limit_l_max     18
_diffrn_radiation_probe     x-ray
_refine_special_details     ?
_reflns_number_total     3673
_reflns_number_gt     2417
_reflns_threshold_expression     'I > 2\s(I)'
_refine_ls_structure_factor_coef     Fsqd
_refine_ls_matrix_type     full
_refine_ls_R_factor_all     0.0928
_refine_ls_R_factor_gt     0.0586
_refine_ls_wR_factor_gt     0.1373
_refine_ls_wR_factor_ref     0.1585
_refine_ls_goodness_of_fit_ref     1.072
_refine_ls_restrained_S_all     1.072
_refine_ls_number_reflns     3673
_refine_ls_number_parameters     247
_refine_ls_number_restraints     0
_refine_ls_hydrogen_treatment     constr
_refine_ls_weighting_scheme     calc
_refine_ls_weighting_details
              'w=1/[\s^2^(Fo^2^)+(0.0640P)^2^+1.1599P] where P=(Fo^2^+2Fc^2^)/3'
_atom_sites_solution_hydrogens     mixed
_atom_sites_solution_primary     dual
_atom_sites_solution_secondary     ?
_refine_ls_shift/su_max     0.000
_refine_ls_shift/su_mean     0.000
_refine_diff_density_max     1.311
_refine_diff_density_min     -0.417
_refine_ls_extinction_method     none
_refine_ls_extinction_coef     .
loop_
    _atom_type_symbol
    _atom_type_description
    _atom_type_scat_dispersion_real
    _atom_type_scat_dispersion_imag
    _atom_type_scat_source
    'C' 'C' 0.0033 0.0016
                         'International Tables Vol C Tables 4.2.6.8 and 6.1.1.4'
    'H' 'H' 0.0000 0.0000
                         'International Tables Vol C Tables 4.2.6.8 and 6.1.1.4'
    'N' 'N' 0.0061 0.0033
                         'International Tables Vol C Tables 4.2.6.8 and 6.1.1.4'
    'Ni' 'Ni' 0.3393 1.1124
                         'International Tables Vol C Tables 4.2.6.8 and 6.1.1.4'
    'O' 'O' 0.0106 0.0060
                         'International Tables Vol C Tables 4.2.6.8 and 6.1.1.4'
_computing_data_collection
;
CrysAlisPro (Rigaku OD, 2018)
;
_computing_cell_refinement
;
CrysAlisPro (Rigaku OD, 2018)
;
_computing_data_reduction
;
CrysAlisPro (Rigaku OD, 2018)
;
_computing_structure_solution
;
<i>SHELXT2018/2</i> (Sheldrick, 2015a)
;
_computing_structure_refinement
;
<i>SHELXL2018/3</i> (Sheldrick, 2015b)
;
_computing_molecular_graphics
;
Mercury (Macrae <i>et al.</i>,  2020)
;
_computing_publication_material
;
publCIF (Westrip, 2010)
;
loop_
    _atom_site_type_symbol
    _atom_site_label
    _atom_site_fract_x
    _atom_site_fract_y
    _atom_site_fract_z
    _atom_site_U_iso_or_equiv
    _atom_site_adp_type
    _atom_site_calc_flag
    _atom_site_occupancy
    _atom_site_disorder_assembly
    _atom_site_disorder_group
    Ni Ni4 0.000000 0.500000 0.500000 0.0201(3) Uani d 1 . .
    Ni Ni3 0.000000 1.000000 0.000000 0.0195(3) Uani d 1 . .
    Ni Ni1 0.500000 0.500000 0.000000 0.0172(3) Uani d 1 . .
    Ni Ni2 0.500000 0.000000 0.500000 0.0177(3) Uani d 1 . .
    C C13 0.1682(7) 0.3061(6) 0.4882(3) 0.0190(11) Uani d 1 . .
    N N5 0.2721(5) 0.6907(5) 0.0165(3) 0.0232(10) Uani d 1 . .
    C C8 0.3761(7) -0.2867(6) 0.4659(4) 0.0312(14) Uani d 1 . .
    H H8A 0.496131 -0.353457 0.472014 0.037 Uiso calc 1 . .
    H H8B 0.316556 -0.338924 0.428528 0.037 Uiso calc 1 . .
    N N8 -0.0359(7) 0.4416(6) 0.6889(3) 0.0424(14) Uani d 1 . .
    N N3 0.3772(6) -0.0524(5) 0.6138(3) 0.0259(11) Uani d 1 . .
    H H3 0.254063 0.015213 0.617490 0.031 Uiso calc 1 . .
    N N6 -0.0089(7) 1.0667(7) 0.1866(3) 0.0459(14) Uani d 1 . .
    N N2 0.4008(6) 0.4404(5) -0.1091(3) 0.0247(11) Uani d 1 . .
    H H2 0.278118 0.507374 -0.111458 0.030 Uiso calc 1 . .
    C C11 0.1664(7) 0.8059(7) 0.0125(3) 0.0205(12) Uani d 1 . .
    O O2W 0.0288(6) 0.9077(5) 0.3461(2) 0.0374(10) Uani d 1 . .
    H H2WA 0.036923 0.959680 0.300850 0.056 Uiso d 1 . .
    H H2WB 0.032480 0.814393 0.333553 0.056 Uiso d 1 . .
    C C14 -0.0241(7) 0.4667(6) 0.6168(4) 0.0273(13) Uani d 1 . .
    C C10 0.5288(8) 0.0021(7) 0.3194(4) 0.0322(14) Uani d 1 . .
    H H10A 0.601399 -0.007329 0.265908 0.039 Uiso calc 1 . .
    H H10B 0.415596 0.079153 0.312246 0.039 Uiso calc 1 . .
    N N1 0.3727(5) 0.3666(5) 0.0802(3) 0.0224(10) Uani d 1 . .
    H H1 0.247298 0.427127 0.090795 0.027 Uiso calc 1 . .
    C C3 0.3903(7) 0.2784(7) -0.1143(4) 0.0336(14) Uani d 1 . .
    H H3A 0.510949 0.209177 -0.117835 0.040 Uiso calc 1 . .
    H H3B 0.334252 0.265566 -0.165612 0.040 Uiso calc 1 . .
    N N7 0.2769(5) 0.1898(5) 0.4838(3) 0.0231(10) Uani d 1 . .
    C C4 0.5107(7) 0.4876(7) -0.1807(3) 0.0289(14) Uani d 1 . .
    H H4A 0.448916 0.495059 -0.232483 0.035 Uiso calc 1 . .
    H H4B 0.625088 0.409578 -0.189027 0.035 Uiso calc 1 . .
    C C12 -0.0032(7) 1.0368(6) 0.1155(4) 0.0273(13) Uani d 1 . .
    O O1W 0.0212(6) 0.5830(5) 0.8426(3) 0.0383(11) Uani d 1 . .
    H H1WA -0.004667 0.541681 0.798936 0.057 Uiso d 1 . .
    H H1WB 0.027685 0.675211 0.830710 0.057 Uiso d 1 . .
    C C1 0.3698(7) 0.2153(6) 0.0457(4) 0.0300(14) Uani d 1 . .
    H H1A 0.303586 0.163745 0.086184 0.036 Uiso calc 1 . .
    H H1B 0.491913 0.149679 0.037738 0.036 Uiso calc 1 . .
    N N4 0.3896(5) -0.1378(5) 0.4269(3) 0.0225(10) Uani d 1 . .
    H H4 0.267023 -0.077143 0.417091 0.027 Uiso calc 1 . .
    C C2 0.2837(7) 0.2331(7) -0.0382(4) 0.0373(15) Uani d 1 . .
    H H2A 0.169263 0.311348 -0.031187 0.045 Uiso calc 1 . .
    H H2B 0.258498 0.135002 -0.050764 0.045 Uiso calc 1 . .
    C C6 0.3638(7) -0.2135(7) 0.6248(4) 0.0336(15) Uani d 1 . .
    H H6A 0.295970 -0.222107 0.678108 0.040 Uiso calc 1 . .
    H H6B 0.483387 -0.283061 0.627483 0.040 Uiso calc 1 . .
    C C5 0.5424(7) 0.6439(7) -0.1614(3) 0.0295(14) Uani d 1 . .
    H H5A 0.619798 0.672475 -0.206694 0.035 Uiso calc 1 . .
    H H5B 0.428831 0.723764 -0.157782 0.035 Uiso calc 1 . .
    C C9 0.4941(7) -0.1553(7) 0.3439(3) 0.0323(14) Uani d 1 . .
    H H9A 0.427445 -0.187587 0.301267 0.039 Uiso calc 1 . .
    H H9B 0.607290 -0.234112 0.347689 0.039 Uiso calc 1 . .
    C C7 0.2724(7) -0.2638(7) 0.5524(4) 0.0364(16) Uani d 1 . .
    H H7A 0.244558 -0.361196 0.568747 0.044 Uiso calc 1 . .
    H H7B 0.159067 -0.186226 0.546429 0.044 Uiso calc 1 . .
loop_
    _atom_site_aniso_label
    _atom_site_aniso_U_11
    _atom_site_aniso_U_22
    _atom_site_aniso_U_33
    _atom_site_aniso_U_12
    _atom_site_aniso_U_13
    _atom_site_aniso_U_23
    Ni4 0.0180(5) 0.0115(5) 0.0275(6) 0.0020(4) -0.0016(4) -0.0006(4)
    Ni3 0.0170(5) 0.0117(5) 0.0265(6) 0.0015(4) -0.0005(4) -0.0005(4)
    Ni1 0.0152(5) 0.0111(5) 0.0234(6) -0.0001(4) -0.0012(4) -0.0006(4)
    Ni2 0.0177(5) 0.0099(5) 0.0228(6) 0.0010(4) -0.0005(4) -0.0019(4)
    C13 0.017(3) 0.020(3) 0.020(3) -0.006(2) 0.002(2) -0.001(2)
    N5 0.015(2) 0.012(3) 0.037(3) 0.005(2) -0.0038(19) -0.002(2)
    C8 0.024(3) 0.020(3) 0.051(4) -0.007(3) -0.007(3) -0.009(3)
    N8 0.058(4) 0.029(3) 0.037(3) -0.005(3) -0.004(3) -0.001(3)
    N3 0.022(2) 0.025(3) 0.029(3) -0.002(2) -0.0016(19) 0.002(2)
    N6 0.055(4) 0.045(4) 0.037(4) -0.012(3) 0.000(3) -0.002(3)
    N2 0.020(2) 0.023(3) 0.028(3) -0.001(2) -0.0050(18) -0.003(2)
    C11 0.024(3) 0.019(3) 0.020(3) -0.007(2) -0.006(2) -0.001(2)
    O2W 0.041(2) 0.030(3) 0.039(3) -0.004(2) -0.0061(19) 0.005(2)
    C14 0.020(3) 0.014(3) 0.044(4) 0.004(2) -0.005(2) -0.002(3)
    C10 0.035(3) 0.029(4) 0.029(3) -0.001(3) -0.002(2) -0.005(3)
    N1 0.022(2) 0.018(3) 0.026(3) -0.0045(19) 0.0040(18) 0.000(2)
    C3 0.032(3) 0.025(4) 0.046(4) -0.008(3) -0.008(3) -0.011(3)
    N7 0.017(2) 0.014(3) 0.034(3) 0.002(2) -0.0014(18) 0.003(2)
    C4 0.028(3) 0.034(4) 0.023(3) -0.006(3) -0.001(2) -0.003(3)
    C12 0.027(3) 0.015(3) 0.039(4) -0.005(2) 0.003(2) 0.005(3)
    O1W 0.038(2) 0.033(3) 0.042(3) -0.003(2) -0.0109(19) -0.006(2)
    C1 0.019(3) 0.012(3) 0.057(4) -0.004(2) 0.008(2) 0.007(3)
    N4 0.021(2) 0.013(2) 0.034(3) -0.0037(19) -0.0065(18) -0.006(2)
    C2 0.025(3) 0.026(4) 0.064(4) -0.011(3) -0.003(3) -0.010(3)
    C6 0.027(3) 0.027(4) 0.045(4) -0.006(3) 0.003(3) 0.010(3)
    C5 0.024(3) 0.030(4) 0.028(3) 0.002(3) 0.003(2) 0.009(3)
    C9 0.038(3) 0.030(4) 0.026(3) -0.002(3) -0.004(2) -0.012(3)
    C7 0.018(3) 0.027(4) 0.064(5) -0.008(3) -0.002(3) 0.010(3)
_geom_special_details
;
 All esds (except the esd in the dihedral angle between two l.s. planes)
 are estimated using the full covariance matrix.  The cell esds are taken
 into account individually in the estimation of esds in distances, angles
 and torsion angles; correlations between esds in cell parameters are only
 used when they are defined by crystal symmetry.  An approximate (isotropic)
 treatment of cell esds is used for estimating esds involving l.s. planes.
;
loop_
    _geom_bond_atom_site_label_1
    _geom_bond_atom_site_label_2
    _geom_bond_site_symmetry_2
    _geom_bond_distance
    _geom_bond_publ_flag
    Ni1 N5 . 2.100(4) y
    Ni1 N5 2_665 2.100(4) ?
    Ni1 N2 2_665 2.070(4) ?
    Ni1 N2 . 2.070(4) y
    Ni1 N1 2_665 2.082(4) ?
    Ni1 N1 . 2.082(4) y
    Ni2 N3 2_656 2.069(4) ?
    Ni2 N3 . 2.069(4) y
    Ni2 N7 . 2.095(4) y
    Ni2 N7 2_656 2.095(4) ?
    Ni2 N4 . 2.079(4) y
    Ni2 N4 2_656 2.079(4) ?
    Ni3 C11 . 1.874(6) y
    Ni3 C11 2_575 1.874(6) ?
    Ni3 C12 2_575 1.857(6) ?
    Ni3 C12 . 1.857(6) y
    Ni4 C13 2_566 1.866(6) ?
    Ni4 C13 . 1.866(6) y
    Ni4 C14 2_566 1.863(6) ?
    Ni4 C14 . 1.863(6) y
    C13 N7 . 1.145(7) ?
    N5 C11 . 1.132(7) ?
    C8 H8A . 0.9700 ?
    C8 H8B . 0.9700 ?
    C8 N4 . 1.470(6) ?
    C8 C7 . 1.521(8) ?
    N8 C14 . 1.156(7) ?
    N3 H3 . 0.9800 ?
    N3 C10 2_656 1.466(7) ?
    N3 C6 . 1.468(7) ?
    N6 C12 . 1.154(7) ?
    N2 H2 . 0.9800 ?
    N2 C3 . 1.467(7) ?
    N2 C4 . 1.482(7) ?
    O2W H2WA . 0.8491 ?
    O2W H2WB . 0.8493 ?
    C10 H10A . 0.9700 ?
    C10 H10B . 0.9700 ?
    C10 C9 . 1.528(8) ?
    N1 H1 . 0.9800 ?
    N1 C1 . 1.468(7) ?
    N1 C5 2_665 1.474(6) ?
    C3 H3A . 0.9700 ?
    C3 H3B . 0.9700 ?
    C3 C2 . 1.512(8) ?
    C4 H4A . 0.9700 ?
    C4 H4B . 0.9700 ?
    C4 C5 . 1.514(8) ?
    O1W H1WA . 0.8499 ?
    O1W H1WB . 0.8492 ?
    C1 H1A . 0.9700 ?
    C1 H1B . 0.9700 ?
    C1 C2 . 1.511(8) ?
    N4 H4 . 0.9800 ?
    N4 C9 . 1.475(7) ?
    C2 H2A . 0.9700 ?
    C2 H2B . 0.9700 ?
    C6 H6A . 0.9700 ?
    C6 H6B . 0.9700 ?
    C6 C7 . 1.521(8) ?
    C5 H5A . 0.9700 ?
    C5 H5B . 0.9700 ?
    C9 H9A . 0.9700 ?
    C9 H9B . 0.9700 ?
    C7 H7A . 0.9700 ?
    C7 H7B . 0.9700 ?
loop_
    _geom_angle_atom_site_label_1
    _geom_angle_atom_site_label_2
    _geom_angle_atom_site_label_3
    _geom_angle_site_symmetry_1
    _geom_angle_site_symmetry_3
    _geom_angle
    _geom_angle_publ_flag
    C13 Ni4 C13 2_566 . 180.0 ?
    C14 Ni4 C13 2_566 2_566 89.7(2) ?
    C14 Ni4 C13 . 2_566 90.3(2) ?
    C14 Ni4 C13 2_566 . 90.3(2) ?
    C14 Ni4 C13 . . 89.7(2) ?
    C14 Ni4 C14 2_566 . 180.0 ?
    C11 Ni3 C11 . 2_575 180.0 ?
    C12 Ni3 C11 . . 90.1(2) ?
    C12 Ni3 C11 2_575 2_575 90.1(2) ?
    C12 Ni3 C11 . 2_575 89.9(2) ?
    C12 Ni3 C11 2_575 . 89.9(2) ?
    C12 Ni3 C12 2_575 . 180.0 ?
    N5 Ni1 N5 2_665 . 180.0 ?
    N2 Ni1 N5 . . 89.31(17) ?
    N2 Ni1 N5 . 2_665 90.69(17) ?
    N2 Ni1 N5 2_665 2_665 89.31(17) ?
    N2 Ni1 N5 2_665 . 90.69(17) ?
    N2 Ni1 N2 2_665 . 180.00(11) ?
    N2 Ni1 N1 . 2_665 85.61(17) ?
    N2 Ni1 N1 2_665 . 85.61(17) ?
    N2 Ni1 N1 2_665 2_665 94.39(17) ?
    N2 Ni1 N1 . . 94.39(17) ?
    N1 Ni1 N5 2_665 . 90.34(17) ?
    N1 Ni1 N5 . . 89.66(17) ?
    N1 Ni1 N5 2_665 2_665 89.66(17) ?
    N1 Ni1 N5 . 2_665 90.34(17) ?
    N1 Ni1 N1 2_665 . 180.0 ?
    N3 Ni2 N3 2_656 . 180.0 ?
    N3 Ni2 N7 2_656 2_656 89.44(17) ?
    N3 Ni2 N7 . 2_656 90.56(17) ?
    N3 Ni2 N7 2_656 . 90.56(17) ?
    N3 Ni2 N7 . . 89.44(17) ?
    N3 Ni2 N4 2_656 . 85.36(17) ?
    N3 Ni2 N4 . 2_656 85.36(17) ?
    N3 Ni2 N4 . . 94.64(17) ?
    N3 Ni2 N4 2_656 2_656 94.64(17) ?
    N7 Ni2 N7 2_656 . 180.0 ?
    N4 Ni2 N7 2_656 2_656 89.87(17) ?
    N4 Ni2 N7 2_656 . 90.13(17) ?
    N4 Ni2 N7 . 2_656 90.13(17) ?
    N4 Ni2 N7 . . 89.87(17) ?
    N4 Ni2 N4 2_656 . 180.0 ?
    N7 C13 Ni4 . . 176.4(5) ?
    C11 N5 Ni1 . . 166.1(4) ?
    H8A C8 H8B . . 107.9 ?
    N4 C8 H8A . . 109.2 ?
    N4 C8 H8B . . 109.2 ?
    N4 C8 C7 . . 112.1(5) ?
    C7 C8 H8A . . 109.2 ?
    C7 C8 H8B . . 109.2 ?
    Ni2 N3 H3 . . 106.9 ?
    C10 N3 Ni2 2_656 . 105.8(3) ?
    C10 N3 H3 2_656 . 106.9 ?
    C10 N3 C6 2_656 . 113.3(4) ?
    C6 N3 Ni2 . . 116.6(4) ?
    C6 N3 H3 . . 106.9 ?
    Ni1 N2 H2 . . 107.0 ?
    C3 N2 Ni1 . . 116.2(3) ?
    C3 N2 H2 . . 107.0 ?
    C3 N2 C4 . . 113.7(4) ?
    C4 N2 Ni1 . . 105.5(3) ?
    C4 N2 H2 . . 107.0 ?
    N5 C11 Ni3 . . 176.5(5) ?
    H2WA O2W H2WB . . 109.4 ?
    N8 C14 Ni4 . . 178.0(5) ?
    N3 C10 H10A 2_656 . 109.8 ?
    N3 C10 H10B 2_656 . 109.8 ?
    N3 C10 C9 2_656 . 109.3(4) ?
    H10A C10 H10B . . 108.3 ?
    C9 C10 H10A . . 109.8 ?
    C9 C10 H10B . . 109.8 ?
    Ni1 N1 H1 . . 107.1 ?
    C1 N1 Ni1 . . 115.1(3) ?
    C1 N1 H1 . . 107.1 ?
    C1 N1 C5 . 2_665 114.3(4) ?
    C5 N1 Ni1 2_665 . 105.7(3) ?
    C5 N1 H1 2_665 . 107.1 ?
    N2 C3 H3A . . 109.2 ?
    N2 C3 H3B . . 109.2 ?
    N2 C3 C2 . . 111.9(5) ?
    H3A C3 H3B . . 107.9 ?
    C2 C3 H3A . . 109.2 ?
    C2 C3 H3B . . 109.2 ?
    C13 N7 Ni2 . . 166.1(4) ?
    N2 C4 H4A . . 109.8 ?
    N2 C4 H4B . . 109.8 ?
    N2 C4 C5 . . 109.6(5) ?
    H4A C4 H4B . . 108.2 ?
    C5 C4 H4A . . 109.8 ?
    C5 C4 H4B . . 109.8 ?
    N6 C12 Ni3 . . 176.9(5) ?
    H1WA O1W H1WB . . 109.4 ?
    N1 C1 H1A . . 109.2 ?
    N1 C1 H1B . . 109.2 ?
    N1 C1 C2 . . 111.9(4) ?
    H1A C1 H1B . . 107.9 ?
    C2 C1 H1A . . 109.2 ?
    C2 C1 H1B . . 109.2 ?
    Ni2 N4 H4 . . 107.0 ?
    C8 N4 Ni2 . . 115.6(3) ?
    C8 N4 H4 . . 107.0 ?
    C8 N4 C9 . . 113.8(4) ?
    C9 N4 Ni2 . . 105.9(3) ?
    C9 N4 H4 . . 107.0 ?
    C3 C2 H2A . . 108.1 ?
    C3 C2 H2B . . 108.1 ?
    C1 C2 C3 . . 116.7(4) ?
    C1 C2 H2A . . 108.1 ?
    C1 C2 H2B . . 108.1 ?
    H2A C2 H2B . . 107.3 ?
    N3 C6 H6A . . 109.2 ?
    N3 C6 H6B . . 109.2 ?
    N3 C6 C7 . . 111.9(4) ?
    H6A C6 H6B . . 107.9 ?
    C7 C6 H6A . . 109.2 ?
    C7 C6 H6B . . 109.2 ?
    N1 C5 C4 2_665 . 109.3(4) ?
    N1 C5 H5A 2_665 . 109.8 ?
    N1 C5 H5B 2_665 . 109.8 ?
    C4 C5 H5A . . 109.8 ?
    C4 C5 H5B . . 109.8 ?
    H5A C5 H5B . . 108.3 ?
    C10 C9 H9A . . 110.1 ?
    C10 C9 H9B . . 110.1 ?
    N4 C9 C10 . . 108.2(5) ?
    N4 C9 H9A . . 110.1 ?
    N4 C9 H9B . . 110.1 ?
    H9A C9 H9B . . 108.4 ?
    C8 C7 C6 . . 117.0(4) ?
    C8 C7 H7A . . 108.1 ?
    C8 C7 H7B . . 108.1 ?
    C6 C7 H7A . . 108.1 ?
    C6 C7 H7B . . 108.1 ?
    H7A C7 H7B . . 107.3 ?
loop_
    _geom_torsion_atom_site_label_1
    _geom_torsion_atom_site_label_2
    _geom_torsion_atom_site_label_3
    _geom_torsion_atom_site_label_4
    _geom_torsion_site_symmetry_1
    _geom_torsion_site_symmetry_2
    _geom_torsion_site_symmetry_3
    _geom_torsion_site_symmetry_4
    _geom_torsion
    _geom_torsion_publ_flag
    Ni1 N2 C3 C2 . . . . 54.8(5) ?
    Ni1 N2 C4 C5 . . . . -40.9(5) ?
    Ni1 N1 C1 C2 . . . . -56.5(5) ?
    Ni2 N3 C6 C7 . . . . -54.5(5) ?
    Ni2 N4 C9 C10 . . . . -40.9(5) ?
    C8 N4 C9 C10 . . . . -169.0(4) ?
    N3 C10 C9 N4 2_656 . . . 57.3(6) ?
    N3 C6 C7 C8 . . . . 69.7(6) ?
    N2 C3 C2 C1 . . . . -70.5(7) ?
    N2 C4 C5 N1 . . . 2_665 56.3(6) ?
    C10 N3 C6 C7 2_656 . . . -177.7(5) ?
    N1 C1 C2 C3 . . . . 71.8(7) ?
    C3 N2 C4 C5 . . . . -169.4(4) ?
    C4 N2 C3 C2 . . . . 177.5(4) ?
    N4 C8 C7 C6 . . . . -70.7(6) ?
    C5 N1 C1 C2 2_665 . . . -179.1(4) ?
    C7 C8 N4 Ni2 . . . . 55.4(5) ?
    C7 C8 N4 C9 . . . . 178.2(4) ?
loop_
    _geom_hbond_atom_site_label_D
    _geom_hbond_atom_site_label_H
    _geom_hbond_atom_site_label_A
    _geom_hbond_site_symmetry_A
    _geom_hbond_distance_DH
    _geom_hbond_distance_HA
    _geom_hbond_distance_DA
    _geom_hbond_angle_DHA
    _geom_hbond_publ_flag
    N1 H1 O1W 2_566 0.98 2.28 3.115(6) 143 yes
    N2 H2 O1W 1_554 0.98 2.10 3.020(6) 156 yes
    N3 H3 O2W 2_566 0.98 2.15 3.083(7) 159 yes
    N4 H4 O2W 1_545 0.98 2.26 3.080(6) 140 yes
    O1W H1WA N8 1_555 0.85 2.03 2.872(7) 173 yes
    O1W H1WB N6 2_576 0.85 2.27 3.112(7) 171 yes
    O2W H2WA N6 1_555 0.85 2.03 2.853(6) 164 yes
    O2W H2WB N8 2_566 0.85 2.30 3.149(7) 175 yes
_shelx_space_group_comment
;
The symmetry employed for this shelxl refinement is uniquely defined
by the following loop, which should always be used as a source of
symmetry information in preference to the above space-group names.
They are only intended as comments.
;
_shelx_estimated_absorpt_T_min     0.610
_shelx_estimated_absorpt_T_max     0.898
_shelx_hkl_file
;
   0   0   2 6504.77   47.17
   0   0  -2 6804.49   48.18
   0   0   3    1.06    1.49
   0   0  -3    4.10    1.52
   0   0  -3    2.00    1.38
   0   0  -4  730.74   22.47
   0   0   4  698.46   22.08
   0   0  -4  676.50   20.29
   0   0  -5    1.27    1.75
   0   0   5   -1.79    0.97
   0   0  -6 4960.83   67.90
   0   0   6 4873.62   72.11
   0   0  -6 5007.34   72.74
   0   0  -7    4.87    3.35
   0   0   7   10.71    5.02
   0   0  -7   11.41    4.14
   0   0   8 1253.56   42.63
   0   0   9    4.86    5.03
   0   0  10 1108.51   45.72
   0   0  11   12.93    5.81
   0   0  12  794.18   43.52
   0   0 -12  802.97   24.40
   0   0  13    2.29    4.82
   0   0 -13    3.92    2.46
   0   0  14  237.85   25.93
   0   0 -14  234.03   14.03
   0   0  15   16.49    7.43
   0   0  16  339.93   34.25
   0   0  17    3.66    5.48
   0   0  18  247.64   31.56
   0   0  19    5.48    6.22
   0  -1  19   27.55   12.58
   0  -1  18   34.35   11.77
   0  -1  17   -7.28    7.94
   0  -1  16    5.68    7.32
   0  -1  15    5.11    6.05
   0  -1  14    2.05    4.21
   0   1 -13   54.84    4.99
   0  -1  13   58.76   12.09
   0   1 -12  107.76    6.95
   0  -1  12  119.77   16.62
   0  -1  11   20.31    6.16
   0   1 -11   24.74    3.21
   0   1 -10  313.45   11.23
   0  -1  10  331.57   25.15
   0  -1   9   11.80    4.05
   0   1  -9   10.40    2.08
   0  -1   8    2.98    3.88
   0   1  -8    2.43    1.25
   0   1  -8    0.93    1.13
   0   1  -7   48.03    7.36
   0   1  -7   51.23    8.11
   0   1  -7   44.63    3.62
   0  -1   7   48.59    7.98
   0  -1   6    2.58    1.39
   0   1  -6   -0.48    0.99
   0   1  -6    3.21    1.66
   0   1  -6   -0.32    0.40
   0  -1   6    1.63    1.81
   0  -1   5   17.55    3.46
   0   1  -5   22.23    4.95
   0   1  -5   18.46    3.94
   0  -1   5   23.04    4.68
   0  -1   4  289.71   13.23
   0   1  -4  320.25   15.38
   0   1  -4  289.61   13.52
   0  -1   4  297.14   14.77
   0  -1   3  619.63   20.05
   0  -1   3  637.07   19.82
   0  -1   3  559.38   16.56
   0   1  -3  587.49   16.78
   0  -1   3  630.82   19.23
   0  -1   2  133.28    8.18
   0  -1   2  128.13    6.73
   0   1  -2  143.19    8.36
   0  -1   2  140.79    8.45
   0   1  -2  140.35    8.46
   0  -1   1  516.00   14.45
   0   1  -1  464.62   13.63
   0  -1   0    1.40    0.72
   0   1   0    1.05    0.69
   0   1   1  508.58   14.24
   0  -1  -1  553.04   14.94
   0  -1  -1  547.09   14.62
   0  -1  -2  101.39    7.18
   0   1   2   99.79    7.24
   0   1   3  569.55   19.41
   0  -1  -3  590.36   19.60
   0  -1  -4  256.24   14.27
   0   1   4  263.55   14.88
   0  -1  -5   24.37    4.98
   0   1   5   28.73    5.30
   0   1   6   -0.51    1.69
   0  -1  -6    4.44    2.76
   0  -1  -7   24.79    3.51
   0   1   7   23.78    5.77
   0  -1  -7   26.91    6.01
   0  -1  -8    1.40    1.49
   0   1   8    1.68    2.59
   0  -1  -9   69.30    5.94
   0   1   9   69.37   11.03
   0  -1 -10  207.59   10.29
   0   1  10  205.74   20.18
   0  -1 -11   -0.88    0.73
   0   1  11   -2.65    4.19
   0  -1 -12   56.97    4.97
   0   1  12   63.56   12.53
   0   1  13   31.20    9.72
   0   1  14   -3.52    3.25
   0   1  15   27.58   11.79
   0   1  16   11.79    8.15
   0   1  17    8.08    7.81
   0   1  18   29.41   12.94
   0   1  19   14.04   10.06
   0  -2  19    6.56    8.41
   0  -2  18  194.82   27.95
   0  -2  17    0.60    5.38
   0  -2  16  311.00   32.67
   0  -2  15   73.02   15.61
   0  -2  14  176.74   22.62
   0  -2  13   -0.47    3.78
   0  -2  12  570.66   36.97
   0  -2  11  293.17   25.27
   0  -2  10 1239.20   49.55
   0  -2   9    2.91    3.00
   0  -2   9    4.47    3.70
   0  -2   8  809.79   15.97
   0  -2   8  841.22   32.24
   0  -2   8  802.42   35.12
   0  -2   7   29.09    6.69
   0  -2   7   23.15    2.95
   0   2  -7   29.56    5.68
   0  -2   7   25.20    5.63
   0  -2   6 1405.82   19.68
   0  -2   6 1360.71   36.56
   0  -2   6 1525.41   44.46
   0  -2   6 1410.29   43.59
   0  -2   6 1434.46   41.64
   0  -2   5   38.77    6.89
   0  -2   5   41.46    6.00
   0  -2   5   34.01    6.28
   0  -2   5   42.54    7.30
   0  -2   4  436.86   20.91
   0  -2   4  386.87   16.58
   0  -2   4  404.80   20.63
   0   2  -4  397.85   20.30
   0   2  -4  399.46   19.72
   0   2  -3   14.93    3.67
   0  -2   3   21.24    4.41
   0   2  -3   20.80    4.53
   0  -2   2   78.54    7.88
   0   2  -2   82.95    8.05
   0   2  -1   31.61    5.21
   0  -2   1   26.55    4.55
   0  -2   0 2221.50   40.70
   0   2   0 2273.54   40.62
   0   2   1   29.90    4.90
   0   2   1   32.14    4.89
   0  -2  -1   29.74    4.52
   0  -2  -2   45.73    6.17
   0   2   2   42.31    5.95
   0   2   3    6.67    3.46
   0  -2  -3    9.11    3.57
   0   2   4  320.34   18.35
   0  -2  -4  328.06   18.32
   0  -2  -5   41.10    6.86
   0   2   5   28.98    5.66
   0  -2  -6 1499.08   44.34
   0   2   6 1402.61   44.11
   0   2   7   38.36    8.18
   0   2   8  830.65   37.85
   0  -2  -9    5.29    2.77
   0   2   9    1.36    2.55
   0  -2 -10 1367.97   34.01
   0   2  10 1320.69   53.04
   0  -2 -11  284.89   15.84
   0   2  11  281.27   25.84
   0  -2 -12  764.76   25.96
   0   2  12  709.08   42.68
   0   2  13   -0.54    3.34
   0   2  14  223.55   26.49
   0   2  15  120.12   20.30
   0   2  16  389.62   37.63
   0   2  17    4.15    6.64
   0   2  18  209.25   29.59
   0   2  19    1.63    8.41
   0  -3  19    4.09    7.33
   0  -3  18   12.77    9.24
   0  -3  17    6.58    6.59
   0  -3  16   10.77    7.42
   0  -3  15   -5.12    4.68
   0  -3  14    6.28    5.86
   0  -3  13   53.04   12.32
   0  -3  12    8.51    4.71
   0  -3  11    4.31    1.92
   0  -3  11    5.17    4.08
   0  -3  11    0.44    0.56
   0  -3  10    0.47    0.90
   0  -3  10    2.43    3.31
   0  -3  10    1.66    4.04
   0  -3   9   -2.23    1.78
   0  -3   9   -0.16    1.33
   0  -3   9    2.24    2.59
   0  -3   8   77.54   10.39
   0  -3   8   78.45    5.40
   0  -3   8   70.59   11.06
   0  -3   8   89.69    7.82
   0  -3   7    2.88    2.34
   0  -3   7    1.80    1.08
   0  -3   7    5.24    1.77
   0   3  -6    2.43    3.20
   0  -3   6    0.93    1.42
   0  -3   5   53.51    8.81
   0   3  -5   57.43    9.05
   0  -3   5   50.80    7.07
   0   3  -5   54.16    8.58
   0  -3   4   25.93    6.10
   0   3  -4   35.52    6.80
   0   3  -4   22.98    6.58
   0   3  -3   94.77   10.84
   0  -3   3  135.68   12.85
   0   3  -3  119.76   11.97
   0  -3   2  900.23   32.60
   0   3  -2  850.25   31.12
   0  -3   1   54.11    7.99
   0   3  -1   51.56    7.74
   0  -3   0   12.94    3.42
   0   3   0    7.12    2.26
   0  -3   0    4.09    2.00
   0  -3  -1   41.91    7.19
   0   3   1   47.31    7.53
   0   3   2  829.23   31.00
   0   3   2  835.37   31.80
   0  -3  -2  786.17   29.90
   0   3   3   99.75   10.95
   0  -3  -3   99.13   10.84
   0   3   4   46.16    7.91
   0  -3  -4   64.96    9.28
   0   3   5   22.42    5.98
   0  -3  -5   28.24    7.05
   0   3   6    5.28    4.63
   0   3   7    1.33    2.02
   0   3   8   50.28   10.17
   0   3   9    3.81    1.67
   0  -3 -10   21.17    5.11
   0   3  10   28.14    9.32
   0   3  11   12.41    6.68
   0  -3 -11    4.12    2.83
   0   3  12    1.25    2.10
   0   3  13    2.37    2.09
   0   3  14   22.04    9.02
   0   3  15   -7.34    4.75
   0   3  16   11.24    7.01
   0   3  17    9.81    9.38
   0   3  18    7.17    5.92
   0   3  19   14.35   10.03
   0  -4  18  178.29   28.07
   0  -4  17    2.73    4.72
   0  -4  16  361.42   36.51
   0  -4  15   15.61    8.03
   0  -4  14  133.82   20.97
   0  -4  13    7.98    4.60
   0  -4  13    2.37    2.92
   0  -4  12  182.88   22.34
   0  -4  12  215.41   20.79
   0  -4  11   17.44    7.24
   0  -4  11   10.95    6.47
   0  -4  11    5.50    2.65
   0  -4  10  995.19   29.90
   0  -4  10  922.50   39.92
   0  -4  10  893.49   45.29
   0  -4  10  851.24   17.33
   0  -4   9   77.76    8.57
   0  -4   9   63.23    5.96
   0  -4   9   57.25    9.95
   0  -4   9   80.72   13.26
   0  -4   8 1252.73   49.81
   0  -4   8 1152.32   41.59
   0   4  -7   19.51    6.47
   0   4  -7   21.17    6.44
   0  -4   7   22.36    5.68
   0   4  -6 1294.00   47.63
   0  -4   6 1224.90   39.33
   0   4  -6 1141.80   46.37
   0   4  -5   35.99    8.46
   0   4  -5   31.01    7.09
   0   4  -4 1615.32   51.77
   0   4  -4 1677.75   51.11
   0   4  -3   14.06    4.84
   0   4  -2 2055.65   55.65
   0  -4   1  101.18   12.53
   0   4  -1  116.47   13.21
   0   4   0 2814.36   64.50
   0  -4   0 3088.08   66.50
   0  -4   0 2971.63   66.87
   0  -4  -1  133.15   13.79
   0   4   1  116.48   13.43
   0   4   2 2086.12   57.31
   0   4   3    6.50    3.57
   0   4   3    2.36    1.48
   0   4   4 1696.21   53.10
   0   4   5   25.76    7.14
   0   4   6 1157.05   46.57
   0   4   7   23.05    7.35
   0   4   7   27.64    8.02
   0   4   8 1146.29   50.49
   0   4   9   52.50   10.65
   0   4  10  775.91   44.82
   0   4  11   22.09    9.77
   0   4  12  139.85   20.51
   0   4  13    1.79    5.95
   0   4  14  108.19   19.49
   0   4  15   15.06    9.31
   0   4  16  377.53   38.98
   0   4  17    4.14    6.03
   0   4  18  163.70   27.41
   0  -5  17    9.53    7.37
   0  -5  16    6.28    2.79
   0  -5  15    0.39    2.44
   0  -5  14   10.98    7.10
   0  -5  14    3.99    4.37
   0  -5  13    3.58    3.19
   0  -5  13   -0.65    2.38
   0  -5  12   10.31    5.96
   0  -5  12   16.12    6.42
   0  -5  11   21.59    6.69
   0  -5  11   19.91    7.94
   0  -5  10    7.61    4.46
   0  -5  10    4.54    3.23
   0  -5   9    0.80    2.36
   0  -5   9   10.81    6.32
   0   5  -8    3.53    1.99
   0  -5   8   11.15    7.69
   0   5  -7    4.78    4.21
   0   5  -7    0.14    2.63
   0  -5   7    3.24    3.10
   0   5  -6   10.48    5.03
   0   5  -6    5.21    4.21
   0   5  -5   26.20    7.43
   0   5  -5   22.82    7.02
   0   5  -4  104.17   13.99
   0   5  -4   83.74   13.04
   0   5  -3   43.18    9.27
   0   5  -2   63.62   11.11
   0   5  -1   55.49   10.32
   0   5   0    2.47    2.17
   0   5   1   54.18   10.31
   0   5   2   64.97   11.52
   0   5   3   13.58    6.39
   0   5   4   44.66    9.56
   0   5   4   61.24   10.75
   0   5   5   34.26    8.74
   0   5   5   29.46    8.53
   0   5   6    9.81    5.71
   0   5   7    4.73    3.79
   0   5   8   17.75    6.51
   0   5   9   17.89    7.40
   0   5  10    7.99    4.69
   0   5  10   10.89    5.58
   0   5  11    3.58    5.25
   0   5  11    7.78    6.88
   0   5  12    5.42    5.89
   0   5  13   17.96    8.07
   0   5  14   22.52   10.03
   0   5  15    5.47    8.38
   0   5  16   11.46    6.59
   0   5  17    2.23    4.95
   0  -6  16  151.44   25.42
   0  -6  15   23.58    8.74
   0  -6  15    4.89    4.61
   0  -6  14  269.38   31.37
   0  -6  14  329.72   29.42
   0  -6  13   12.75    7.65
   0  -6  13    9.91    6.14
   0  -6  12  450.07   38.23
   0  -6  12  493.87   33.63
   0  -6  11    7.66    5.05
   0  -6  11   10.14    6.43
   0  -6  10  457.54   36.72
   0  -6  10  509.33   32.91
   0   6  -9    3.75    4.58
   0  -6   9    2.18    2.76
   0   6  -8  592.83   39.93
   0   6  -8  568.48   40.21
   0  -6   8  553.69   32.47
   0   6  -7    3.31    3.25
   0  -6   7   13.63    5.32
   0   6  -7    3.29    3.01
   0   6  -6  856.44   47.20
   0   6  -6  819.34   45.57
   0   6  -5   19.64    7.80
   0   6  -5    1.67    2.18
   0   6  -4 1189.15   53.36
   0   6  -4 1354.75   55.85
   0   6  -3  186.58   20.94
   0   6  -2 1180.78   52.76
   0   6  -1  206.28   22.04
   0   6   0 1099.95   49.99
   0   6   1  313.69   26.76
   0   6   2 1309.22   56.42
   0   6   3  155.55   19.87
   0   6   4 1226.04   55.63
   0   6   5    8.16    4.23
   0   6   5   10.75    6.57
   0   6   6  802.02   45.74
   0   6   6  853.16   48.21
   0   6   7   14.57    7.85
   0   6   7   -0.06    3.65
   0   6   8  754.89   46.22
   0   6   9   -3.45    5.07
   0   6  10  651.86   45.22
   0   6  11    1.41    2.92
   0   6  12  434.50   39.81
   0   6  13   -3.94    4.43
   0   6  14  297.19   34.75
   0   6  15   33.39   13.53
   0   6  16  218.33   31.36
   0   6  16  244.87   34.03
   0  -7  15    2.24    6.86
   0  -7  14   24.82    8.57
   0  -7  14   20.24    8.61
   0  -7  13   15.57    8.10
   0  -7  13   10.10    7.12
   0  -7  12   -0.41    3.68
   0  -7  12    0.88    5.14
   0  -7  11   -0.05    4.77
   0  -7  11    6.95    4.59
   0  -7  10   13.53    6.72
   0  -7  10    0.81    1.97
   0   7  -9   74.70   16.75
   0  -7   9   73.55   12.92
   0   7  -9   57.85   13.50
   0   7  -8    7.29    5.79
   0  -7   8   16.91    6.81
   0   7  -8   19.40    7.90
   0   7  -7   23.72    9.97
   0   7  -7   23.98    9.43
   0   7  -6    3.65    4.93
   0   7  -6   12.49    6.10
   0   7  -5   41.53   11.13
   0   7  -5   53.58   11.87
   0   7  -4    2.02    4.94
   0   7  -4    2.42    3.24
   0   7  -3    0.58    2.10
   0   7  -2    9.64    6.53
   0   7  -1   43.19   11.00
   0   7   0    2.55    5.39
   0   7   1   24.40    8.58
   0   7   2    4.70    5.93
   0   7   3   10.49    6.71
   0   7   4    2.30    1.95
   0   7   5   59.07   13.43
   0   7   6    7.59    6.60
   0   7   6    2.57    3.58
   0   7   7   38.22   12.63
   0   7   7   46.89   11.86
   0   7   8    8.40    5.85
   0   7   8    4.83    5.76
   0   7   9   32.78   11.19
   0   7   9   22.60    9.30
   0   7  10   -5.38    4.82
   0   7  11   28.79   10.54
   0   7  12   23.75   10.95
   0   7  13    3.76    9.36
   0   7  14   44.58   14.62
   0   7  15    7.30    7.91
   0  -8  13   16.56    9.73
   0  -8  12  305.37   28.88
   0  -8  12  278.79   33.01
   0  -8  11    7.02    5.04
   0  -8  11    2.20    5.19
   0  -8  10  167.30   20.72
   0   8 -10  151.12   24.86
   0  -8   9    8.46    4.61
   0   8  -9   13.01    7.84
   0   8  -9    6.20    8.46
   0  -8   8  128.71   17.42
   0   8  -8  118.73   21.06
   0   8  -8  136.62   21.90
   0   8  -7    0.03    3.90
   0   8  -7    6.16    4.83
   0   8  -6  204.11   26.85
   0   8  -6  198.10   25.98
   0   8  -5   19.88    9.13
   0   8  -5    1.34    3.88
   0   8  -4  326.69   33.21
   0   8  -4  347.48   32.97
   0   8  -3   11.18    7.26
   0   8  -2  366.86   33.89
   0   8  -1    0.08    3.96
   0   8   0  373.15   34.42
   0   8   1    2.90    2.31
   0   8   2  450.50   38.16
   0   8   3    9.95    7.31
   0   8   4  380.79   36.06
   0   8   5   13.45    6.81
   0   8   6  182.51   26.16
   0   8   7    1.58    6.25
   0   8   8  108.78   20.41
   0   8   8  111.70   21.51
   0   8   9    7.29    5.27
   0   8   9   -0.83    4.57
   0   8  10  164.30   25.82
   0   8  10  148.42   25.05
   0   8  11   10.64    7.66
   0   8  11   12.68    9.62
   0   8  12  254.87   33.76
   0   8  12  253.04   34.24
   0   8  13    4.69    5.36
   0   8  13    2.07    5.64
   0  -9  11   18.44   11.55
   0   9 -10    6.68    5.38
   0   9  -9    1.67    4.29
   0  -9   9    5.80    5.64
   0   9  -9   13.85    8.50
   0  -9   8    7.11    4.86
   0   9  -8    2.81    3.53
   0   9  -8    4.54    5.97
   0   9  -7    4.25    5.06
   0   9  -7    0.42    5.71
   0   9  -6   14.44    8.73
   0   9  -6    0.31    3.15
   0   9  -5   -0.80    4.75
   0   9  -5    9.60    8.33
   0   9  -4   10.05    6.25
   0   9  -4   23.24    9.35
   0   9  -3   40.44   12.24
   0   9  -2    9.52    8.71
   0   9  -1   14.74    8.61
   0   9   0    3.57    6.49
   0   9   1   13.86    7.82
   0   9   2    9.46    8.12
   0   9   3   25.17   10.30
   0   9   4   15.91   10.83
   0   9   5    1.76    5.64
   0   9   6    5.20    6.33
   0   9   7    1.66    6.25
   0   9   8   14.33    9.89
   0   9   9    3.27    5.24
   0   9  10    3.51    3.71
   0   9  11   21.79    9.43
   0  10  -7   17.85    9.88
   0  10  -7   13.30    7.76
   0  10  -6  455.34   45.72
   0  10  -6  487.04   46.54
   0  10  -5   22.92   10.98
   0  10  -5   13.20    6.81
   0  10  -4  587.01   49.58
   0  10  -4  471.76   45.60
   0  10  -3    9.38    7.86
   0  10  -2  462.87   44.50
   0  10  -1   10.83    7.52
   0  10   0  360.04   38.93
   0  10   1   19.66   11.49
   0  10   2  485.29   46.11
   0  10   3   -4.12    5.66
   0  10   4  509.81   47.86
   0  10   5   13.98    6.99
   0  10   6  406.02   43.54
   0  10   7    6.71    7.90
  -1  10   5   32.40   13.83
  -1  10   4    6.95    6.95
  -1  10   3    2.59    2.97
  -1  10   2   -2.00    3.48
  -1  10   1    7.80    6.50
  -1  10   0    6.35    4.96
  -1  10  -1    2.13    4.65
  -1  10  -2    4.91    3.88
  -1  10  -3    7.83    7.02
  -1  10  -3    2.53    3.26
  -1  10  -4   -2.99    4.92
  -1  10  -4    3.85    6.81
  -1  10  -5   10.68    7.81
  -1  10  -5   -1.75    4.23
  -1  10  -6    7.26    7.79
  -1  10  -7   14.85   10.88
  -1   9   9  239.37   34.90
  -1   9   8    7.69    6.31
  -1   9   7  291.98   36.98
  -1   9   6   19.24   12.79
  -1   9   5  428.49   42.68
  -1   9   4   14.11    8.74
  -1   9   3  608.05   50.12
  -1   9   2   -3.41    4.71
  -1   9   1  630.78   50.20
  -1   9   0    2.44    2.90
  -1   9  -1  515.44   45.56
  -1   9  -2   17.05    9.86
  -1   9  -3  511.62   44.83
  -1   9  -4   17.62    8.90
  -1   9  -4    3.47    4.07
  -1   9  -5  427.60   41.08
  -1   9  -5  446.41   42.83
  -1   9  -6    0.73    6.18
  -1   9  -6   -4.27    4.78
  -1   9  -7  288.50   34.85
  -1   9  -7  283.54   34.22
  -1   9  -8    2.38    7.21
  -1   9  -8    5.02    8.06
  -1   9  -9  260.34   33.97
  -1   9  -9  261.72   33.98
   1  -9   9  270.69   29.57
  -1   9 -10    4.75    7.35
   1  -9  10    2.15    2.64
   1  -9  11  320.40   32.97
  -1   8  12    6.20    3.15
  -1   8  12  132.91   27.10
  -1   8  11   -7.88    6.77
  -1   8  11    2.49    8.83
  -1   8  10    6.39    7.52
  -1   8  10   -1.09    4.18
  -1   8   9   59.92   15.85
  -1   8   9   23.23   10.73
  -1   8   8   56.04   15.71
  -1   8   7   57.23   16.78
  -1   8   6   10.56    7.75
  -1   8   5    5.03    5.43
  -1   8   4   31.66   11.30
  -1   8   3    9.57    7.06
  -1   8   2   11.55    7.91
  -1   8   1   33.30   10.51
  -1   8   0  100.31   18.72
  -1   8  -1   18.01    8.55
  -1   8  -2   14.75    8.79
  -1   8  -3   44.87   12.87
  -1   8  -4   -4.52    3.64
  -1   8  -4    0.97    4.32
  -1   8  -5   14.31    7.98
  -1   8  -5   12.01    8.16
  -1   8  -6    6.03    5.37
  -1   8  -6   14.81    7.91
  -1   8  -7   36.01   11.81
  -1   8  -7   13.09    7.32
  -1   8  -8   33.85   12.53
  -1   8  -8   27.40    9.90
  -1   8  -9   37.71   12.77
  -1   8  -9   62.01   15.51
   1  -8   9   59.25   13.27
   1  -8  10    4.46    3.65
  -1   8 -10    9.04    6.31
  -1   8 -10    8.27    6.56
   1  -8  11   16.61    8.47
   1  -8  11    6.15    6.35
   1  -8  12   14.30   10.22
   1  -8  12   -1.18    2.98
   1  -8  13   13.29    9.31
   1  -8  13    8.23    6.17
  -1   7  14   97.73   22.05
  -1   7  13  275.61   34.61
  -1   7  12   18.25   11.07
  -1   7  11  299.02   34.28
  -1   7  10    6.15    6.56
  -1   7  10    4.12    8.87
  -1   7   9  148.26   23.34
  -1   7   9  147.36   24.96
  -1   7   8   30.19   12.11
  -1   7   8   18.99    8.31
  -1   7   7  387.71   37.26
  -1   7   7  350.76   34.10
  -1   7   6   17.61    8.59
  -1   7   5  478.50   40.48
  -1   7   4   15.14    8.56
  -1   7   3  281.09   29.88
  -1   7   2   98.14   16.94
  -1   7   1  556.58   40.82
  -1   7   0   12.85    6.70
  -1   7  -1  580.75   41.18
  -1   7  -2   51.38   12.19
  -1   7  -3  290.95   29.09
  -1   7  -4   23.18    9.60
  -1   7  -4   17.39    8.10
  -1   7  -5  331.28   31.57
  -1   7  -5  327.00   31.33
  -1   7  -6    8.12    6.33
  -1   7  -6   23.99    9.44
  -1   7  -7  376.18   35.09
  -1   7  -7  341.86   33.36
   1  -7   8   34.98   10.11
  -1   7  -8   35.92   11.24
  -1   7  -8   47.46   14.07
   1  -7   9  106.60   16.77
  -1   7  -9  110.41   19.99
  -1   7  -9   99.06   18.16
   1  -7  10    1.43    4.34
   1  -7  11  165.69   21.72
   1  -7  11  175.39   25.29
   1  -7  12   15.35    8.31
   1  -7  12   17.37    6.97
   1  -7  13  344.27   32.38
   1  -7  13  300.63   34.65
   1  -7  14   -3.98    3.51
   1  -7  14    1.88    3.11
   1  -7  15  117.66   19.73
   1  -7  15   96.20   20.39
   1  -7  16    4.37    4.87
  -1   6  15    4.08    7.93
  -1   6  14   -2.27    3.33
  -1   6  13   23.00   10.35
  -1   6  12   18.07   11.52
  -1   6  11    4.44    5.33
  -1   6  10    8.68    3.10
  -1   6   9   20.21    7.98
  -1   6   8    1.30    5.41
  -1   6   7   17.33    8.55
  -1   6   7    4.77    5.80
  -1   6   6   65.51   13.71
  -1   6   6   59.71   13.60
  -1   6   5   22.85    7.64
  -1   6   5   15.83    6.64
  -1   6   4   15.39    7.85
  -1   6   3  111.88   18.14
  -1   6   2  228.61   24.51
  -1   6   1   28.78    9.76
  -1   6   0   32.33    9.32
  -1   6  -1   17.25    7.14
  -1   6  -2   81.04   14.76
  -1   6  -3  112.38   16.67
  -1   6  -4   93.95   15.71
  -1   6  -4  101.73   15.91
  -1   6  -5   59.25   12.60
  -1   6  -5   48.74   11.57
  -1   6  -6   53.43   11.99
  -1   6  -6   70.56   13.87
  -1   6  -7    3.72    3.81
  -1   6  -7    0.76    5.60
  -1   6  -8   -1.25    2.58
   1  -6   8    4.76    4.16
  -1   6  -8   -1.74    2.40
  -1   6  -9   10.75    6.01
  -1   6  -9    9.28    6.51
   1  -6   9    5.66    4.11
   1  -6  10    8.01    5.98
   1  -6  10    5.11    4.21
   1  -6  11   12.39    6.79
   1  -6  11    1.17    4.04
   1  -6  12   19.39    9.84
   1  -6  12   23.17    8.35
   1  -6  13   15.82    6.01
   1  -6  13   13.80    7.00
   1  -6  14    8.70    5.92
   1  -6  14    5.73    7.33
   1  -6  15   -4.64    4.39
   1  -6  15   -2.15    2.41
   1  -6  16   -0.78    3.25
   1  -6  16    3.81    6.79
  -1   5  16    5.16    5.65
  -1   5  15  182.50   28.23
  -1   5  14   12.42    9.40
  -1   5  13  122.81   22.01
  -1   5  12   12.25    8.54
  -1   5  11  392.90   34.89
  -1   5  11  313.55   32.25
  -1   5  10    3.63    7.29
  -1   5   9  737.28   45.50
  -1   5   8    4.17    4.97
  -1   5   7 1416.03   59.00
  -1   5   6    7.66    5.28
  -1   5   5 1326.51   56.25
  -1   5   5 1358.86   54.79
  -1   5   4   66.31   11.64
  -1   5   4   71.66   13.33
  -1   5   3  705.79   40.41
  -1   5   2  233.63   23.24
  -1   5   1 2194.88   68.23
  -1   5   0   23.09    7.04
  -1   5  -1 2423.61   71.69
  -1   5  -2  302.96   25.06
  -1   5  -3  745.84   39.25
  -1   5  -4    0.91    5.09
  -1   5  -4    2.85    4.27
  -1   5  -5 1006.27   46.59
  -1   5  -5  931.48   45.16
  -1   5  -6   19.79    6.63
  -1   5  -6   19.70    7.26
  -1   5  -7 1388.73   57.91
  -1   5  -7 1591.49   61.47
   1  -5   8    2.23    4.87
  -1   5  -8   -0.71    3.49
  -1   5  -8    2.87    5.48
   1  -5   9  824.78   44.73
   1  -5   9  852.93   42.43
   1  -5  10    1.89    3.93
   1  -5  10    0.42    3.37
   1  -5  11  420.39   33.78
   1  -5  11  441.11   32.09
   1  -5  12   18.56    6.75
   1  -5  12   11.19    6.93
   1  -5  13  297.42   30.65
   1  -5  13  346.06   30.37
   1  -5  14    2.36    3.90
   1  -5  14    2.14    4.45
   1  -5  15  185.94   25.77
   1  -5  15  193.93   24.07
   1  -5  16    3.59    5.09
   1  -5  16   20.10   11.07
   1  -5  17  222.34   29.96
  -1   4  17   24.82   13.78
  -1   4  16   13.44   10.21
  -1   4  15    8.56    6.38
  -1   4  14   12.73    8.14
  -1   4  13    5.48    8.97
  -1   4  12    9.69    6.29
  -1   4  11   37.62   11.23
  -1   4  10   -5.31    2.04
  -1   4   9   12.96    5.87
  -1   4   8   -1.32    4.06
  -1   4   7    8.13    5.15
  -1   4   7    5.87    3.95
  -1   4   6   30.97    7.61
  -1   4   5   47.14    9.58
  -1   4   4   17.57    6.67
  -1   4   3   52.82   10.36
  -1   4   3   54.83    9.45
  -1   4   2    4.05    3.22
  -1   4   1   37.29    8.45
  -1   4   0  135.76   14.87
  -1   4  -1   20.26    6.15
  -1   4  -2   18.75    5.65
  -1   4  -3   43.97    9.06
  -1   4  -4    3.23    4.20
  -1   4  -4    4.16    3.35
   1  -4   4    7.13    3.25
   1  -4   5   64.21    9.13
  -1   4  -5   66.54   10.69
  -1   4  -5   58.37   10.40
   1  -4   6   49.05    8.11
  -1   4  -6   53.11   10.43
  -1   4  -6   45.92    9.52
   1  -4   7   16.60    5.72
   1  -4   7   13.46    4.78
  -1   4  -7    6.79    4.08
  -1   4  -7    6.57    4.96
   1  -4   8    1.03    1.70
   1  -4   8    1.44    1.49
   1  -4   8   -0.04    1.92
   1  -4   9    8.37    3.58
   1  -4   9   10.22    3.56
   1  -4   9    7.08    4.84
   1  -4   9    9.76    5.21
   1  -4  10    7.93    3.26
   1  -4  10    5.74    3.05
   1  -4  10    8.07    5.14
   1  -4  10    4.13    3.38
   1  -4  11   38.79    9.92
   1  -4  11   22.50    7.71
   1  -4  12   23.07    7.98
   1  -4  12   13.18    7.04
   1  -4  13    3.26    4.99
   1  -4  13    1.37    4.43
   1  -4  14   49.97   13.02
   1  -4  14   38.88    9.96
   1  -4  15   27.74    8.97
   1  -4  15   34.34   10.77
   1  -4  16   -4.24    3.39
   1  -4  17   19.62    9.85
   1  -4  18   -1.22    5.28
  -1   3  18    4.29    7.29
  -1   3  17  282.48   35.46
  -1   3  16    4.08    6.77
  -1   3  15  294.23   33.50
  -1   3  14   14.34    8.80
  -1   3  13  232.01   27.42
  -1   3  12   17.02    8.48
  -1   3  11  972.86   51.43
  -1   3  10    3.00    4.11
  -1   3   9 1338.92   55.27
  -1   3   8   57.67   11.29
  -1   3   7 1091.08   45.49
   1  -3  -6    5.94    3.49
  -1   3   6    0.13    1.76
   1  -3  -5 1421.61   41.72
  -1   3   5 1384.79   47.04
   1  -3  -4  259.53   19.35
  -1   3   4  265.39   19.32
   1  -3  -4  245.44   17.00
  -1   3   3 1045.41   36.73
   1  -3  -3 1166.44   36.68
   1  -3  -3 1117.07   38.49
   1  -3  -2   91.20   10.69
   1  -3  -2   83.71    9.90
  -1   3   2   93.30   10.75
  -1   3   2  105.63   12.54
   1  -3  -1 2552.04   53.43
   1  -3  -1 2537.59   53.98
  -1   3   1 2480.97   57.50
   1  -3   0   19.81    5.15
  -1   3   0    8.25    2.88
   1  -3   0    9.33    3.73
   1  -3   0   14.31    3.92
   1  -3   1 2824.53   54.48
   1  -3   1 2934.83   62.71
  -1   3  -1 2682.91   58.62
   1  -3   2  172.07   15.43
  -1   3  -2  152.82   14.02
   1  -3   2  198.47   14.28
  -1   3  -3 1174.56   39.46
  -1   3  -3 1070.42   36.39
   1  -3   3 1254.97   41.28
   1  -3   3 1267.55   35.83
   1  -3   4  215.37   14.60
  -1   3  -4  191.33   16.87
   1  -3   4  228.31   18.11
  -1   3  -4  179.57   15.57
  -1   3  -5 1370.10   46.24
   1  -3   5 1488.22   38.03
  -1   3  -5 1291.76   42.87
  -1   3  -6   25.97    7.02
   1  -3   6   25.71    5.08
  -1   3  -6   17.72    6.30
   1  -3   6   25.28    6.20
   1  -3   7 1141.70   42.60
   1  -3   7 1324.92   35.31
   1  -3   7 1214.74   42.25
   1  -3   7 1151.50   33.95
   1  -3   8   50.97    9.68
   1  -3   8   45.91    6.67
   1  -3   8   52.04    6.92
   1  -3   8   39.89    8.37
   1  -3   9 1094.69   45.00
   1  -3   9 1155.66   44.95
   1  -3   9 1273.63   32.74
   1  -3   9 1129.36   29.44
   1  -3  10    1.75    3.64
   1  -3  10    2.66    1.95
   1  -3  10    7.73    4.61
   1  -3  10    3.34    1.90
   1  -3  11  884.87   23.45
   1  -3  11  898.85   42.78
   1  -3  11  868.88   44.15
   1  -3  12    9.71    6.07
   1  -3  12    7.74    4.92
   1  -3  13  201.83   23.55
   1  -3  13  228.17   23.54
   1  -3  14    1.93    4.66
   1  -3  15  189.15   24.50
   1  -3  16    4.47    3.07
   1  -3  17  300.29   33.76
   1  -3  18   12.95    9.11
   1  -3  19  120.92   23.11
  -1   2  19    7.92    6.50
  -1   2  18    8.88    8.38
  -1   2  17   -2.65    4.36
  -1   2  16   12.54    8.89
  -1   2  15   12.28    7.13
  -1   2  14    7.42    2.84
  -1   2  13    9.49    5.24
  -1   2  12   30.73    9.63
  -1   2  11    5.40    3.25
   1  -2 -11    4.38    2.90
  -1   2  10   33.04    9.02
   1  -2 -10   48.34    7.61
  -1   2   9   14.23    5.55
   1  -2  -9   19.52    5.09
  -1   2   8   -1.88    2.23
   1  -2  -8   -1.47    1.38
   1  -2  -7    2.41    2.31
  -1   2   7    5.40    4.31
   1  -2  -6  102.58   10.20
  -1   2   6   82.46   11.52
   1  -2  -5   62.67    9.12
   1  -2  -5   54.62    7.46
  -1   2   5   59.03    9.10
   1  -2  -4    4.33    2.03
   1  -2  -4    7.77    2.95
  -1   2   4    7.96    4.21
   1  -2  -3    0.88    1.95
   1  -2  -3    4.52    3.05
  -1   2   3    5.46    3.09
  -1   2   2    0.35    1.38
   1  -2  -2    4.10    2.44
   1  -2  -2    3.35    2.31
  -1   2   1    5.54    3.13
  -1   2   1   11.65    3.30
   1  -2  -1    8.81    3.01
   1  -2  -1    7.52    2.92
  -1   2   0  240.50   14.87
   1  -2   0  266.75   15.55
   1  -2   0  257.17   13.79
   1  -2   0  264.01   14.62
   1  -2   1    5.75    2.71
  -1   2  -1    9.16    3.18
   1  -2   1    5.38    2.65
  -1   2  -2   29.99    5.48
   1  -2   2   25.36    4.46
   1  -2   2   38.41    6.12
   1  -2   3    0.98    1.48
  -1   2  -3    1.03    1.28
  -1   2  -3    4.77    2.65
   1  -2   3    1.00    1.03
  -1   2  -4    1.71    1.87
   1  -2   4    1.48    1.53
  -1   2  -4    2.97    2.58
   1  -2   4    1.26    1.54
   1  -2   5   49.74    7.65
   1  -2   5   42.31    5.89
   1  -2   5   59.85    8.30
  -1   2  -5   50.55    8.07
   1  -2   5   46.84    5.80
   1  -2   5   44.46    6.92
   1  -2   6   56.01    8.72
   1  -2   6   51.30    6.28
   1  -2   6   48.24    7.62
   1  -2   6   70.99    6.98
   1  -2   6   60.78    8.68
   1  -2   6   59.06    8.83
   1  -2   7    7.52    2.12
   1  -2   7    7.54    3.41
   1  -2   7    5.21    2.89
   1  -2   7    9.08    2.89
   1  -2   8    2.53    1.86
   1  -2   8   -1.44    2.61
   1  -2   8    0.73    1.52
   1  -2   8    2.58    2.60
   1  -2   9   46.93    8.87
   1  -2   9   52.12    8.77
   1  -2   9   46.81    4.71
   1  -2  10   50.13    9.73
   1  -2  10   51.83    9.47
   1  -2  11    6.44    5.67
   1  -2  11    3.72    4.91
   1  -2  12   66.67   12.95
   1  -2  12   65.81   12.27
   1  -2  13   16.68    6.43
   1  -2  14    5.87    4.69
   1  -2  15   11.34    6.31
   1  -2  16    6.69    3.96
   1  -2  17    9.68    6.47
   1  -2  18   10.22    8.36
   1  -2  19    0.85    5.46
  -1   1  19   81.39   19.24
  -1   1  18   11.25    8.41
  -1   1  17  440.95   41.73
  -1   1  16    9.86    8.20
  -1   1  15  299.99   32.09
  -1   1  14    2.96    5.76
  -1   1  13   95.85   16.60
  -1   1  12   10.13    6.65
   1  -1 -12    0.77    1.54
  -1   1  11  739.09   41.34
   1  -1 -11  695.02   24.18
  -1   1  10   16.76    6.50
   1  -1 -10   17.93    4.15
  -1   1   9  910.86   41.50
   1  -1  -9  879.05   27.01
  -1   1   8   12.32    5.49
   1  -1  -8    6.74    2.69
   1  -1  -7  305.97   15.55
  -1   1   7  302.62   21.58
   1  -1  -6   13.71    3.56
  -1   1   6   20.86    5.94
   1  -1  -6   11.38    4.56
   1  -1  -5  529.05   23.94
  -1   1   5  554.19   25.00
   1  -1  -5  529.94   19.57
  -1   1   4  114.00   10.50
  -1   1   4  117.06    8.86
   1  -1  -4  122.68   10.61
   1  -1  -4  108.64    8.59
   1  -1  -3  214.07   12.77
   1  -1  -3  205.15   11.62
  -1   1   3  191.49   12.27
  -1   1   3  226.97   12.02
   1  -1  -2    1.16    1.64
  -1   1   2    4.85    2.58
   1  -1  -2    4.80    2.52
  -1   1   2    5.21    2.13
   1  -1  -1 7944.37   68.44
  -1   1   1 8260.53   65.19
  -1   1   1 8340.91   62.18
  -1   1   1 8177.22   69.22
   1  -1  -1 8465.02   65.26
  -1   1   0    6.95    2.41
  -1   1   0    9.88    2.84
   1  -1   0    8.10    1.84
   1  -1   0   12.04    2.95
   1  -1   0   10.79    2.53
   1  -1   1 9623.52   72.15
  -1   1  -1 9348.39   71.02
   1  -1   1 9999.00   73.33
  -1   1  -1 9429.21   71.89
  -1   1  -2   29.96    4.12
   1  -1   2   27.85    3.90
  -1   1  -2   24.31    3.91
  -1   1  -2   15.87    2.76
   1  -1   2   27.02    4.03
   1  -1   3  297.77   12.24
   1  -1   3  290.89   13.46
   1  -1   3  266.96   12.82
   1  -1   3  295.73   14.24
  -1   1  -3  272.77   11.43
  -1   1  -3  271.07   13.86
   1  -1   4   83.77    8.10
   1  -1   4   97.84    7.52
   1  -1   4   91.59    8.72
   1  -1   4   89.68    7.94
   1  -1   4   96.23    6.85
   1  -1   4   86.68    8.46
  -1   1  -4   93.82    6.47
   1  -1   5  533.07   22.35
   1  -1   5  505.06   16.75
   1  -1   5  476.57   20.37
   1  -1   5  511.07   15.34
   1  -1   5  536.82   22.52
  -1   1  -5  489.77   14.09
   1  -1   5  536.68   22.93
  -1   1  -6   37.02    6.50
   1  -1   6   38.85    3.95
   1  -1   6   36.61    6.55
   1  -1   6   42.88    6.98
   1  -1   6   34.45    4.41
   1  -1   6   38.30    6.98
  -1   1  -7  359.26   20.46
   1  -1   7  329.86   20.24
  -1   1  -7  347.53   20.72
  -1   1  -7  329.35   15.25
   1  -1   7  366.02   21.03
  -1   1  -8    0.79    1.66
   1  -1   8   -0.24    2.22
   1  -1   8    1.85    2.61
   1  -1   9  792.54   34.63
  -1   1  -9  783.17   24.55
   1  -1   9  789.88   35.45
  -1   1 -10    2.10    2.27
   1  -1  10    1.47    3.86
   1  -1  10    5.34    4.95
   1  -1  11 1014.05   45.31
  -1   1 -11 1021.00   29.09
  -1   1 -12    4.43    2.75
   1  -1  12    6.34    6.29
   1  -1  13  130.49   18.31
   1  -1  14   26.02    9.30
   1  -1  15  283.69   29.29
   1  -1  16    8.70    5.66
   1  -1  17  412.72   38.45
   1  -1  18   -0.26    2.60
   1  -1  19  100.27   20.49
   1  -1  20    2.45    5.82
  -1   0  19    0.50    6.90
  -1   0  18   21.60   10.83
  -1   0  17   18.40    9.35
  -1   0  16    2.05    6.00
  -1   0  15   68.73   15.25
  -1   0  14   -0.97    3.59
  -1   0  13   31.58   10.06
  -1   0  12    4.83    4.47
  -1   0  11   -5.31    3.59
  -1   0  10    0.41    2.00
  -1   0   9   -1.46    2.71
  -1   0   8    2.35    2.61
   1   0  -8    2.02    1.40
  -1   0   7  217.95   10.30
  -1   0   7  202.98   16.67
   1   0  -7  203.69   16.42
   1   0  -7  202.22   10.43
  -1   0   6  122.00    7.86
   1   0  -6  131.50   12.46
  -1   0   6  131.49   12.55
   1   0  -6  119.59    8.08
  -1   0   5  241.72   15.47
  -1   0   5  244.40   10.88
   1   0  -5  237.46   11.15
   1   0  -5  234.10   15.11
  -1   0   4   46.80    4.63
   1   0  -4   49.74    5.01
   1   0  -4   46.15    6.14
  -1   0   4   48.88    6.44
   1   0  -3    2.77    2.06
  -1   0   3    0.44    0.81
  -1   0   3    3.27    1.48
   1   0  -3    4.73    2.01
  -1   0   2  128.03    7.61
   1   0  -2  115.79    7.33
  -1   0   2  134.45    8.02
   1   0  -2  124.10    7.44
  -1   0   1   21.41    2.56
   1   0  -1   20.23    3.14
   1   0  -1   17.70    2.34
  -1   0   1   21.38    3.15
   1   0   0  574.36   15.53
  -1   0   0  611.12   15.93
   1   0   0  584.29   15.68
  -1   0  -1   14.52    2.72
  -1   0  -1   15.64    2.73
   1   0   1   16.04    2.65
   1   0   1   18.68    2.87
   1   0   2  224.86    7.73
  -1   0  -2  218.95    7.44
   1   0   2  216.09    9.81
   1   0   2  217.11    9.50
  -1   0  -2  231.76   10.06
  -1   0  -2  218.12    9.08
  -1   0  -3    4.20    1.32
  -1   0  -3    7.01    2.31
  -1   0  -3    5.96    1.66
   1   0   3    5.78    1.69
   1   0   3    6.52    2.21
  -1   0  -3    0.58    0.75
   1   0   3    5.40    1.63
  -1   0  -4   19.06    3.28
  -1   0  -4   22.82    3.77
  -1   0  -4   20.58    2.92
  -1   0  -4   17.14    3.84
   1   0   4   21.57    4.44
   1   0   4   23.62    3.94
  -1   0  -5  107.06    6.00
  -1   0  -5  102.27    9.57
  -1   0  -5  109.37    9.16
   1   0   5  108.10    9.30
   1   0   5  101.59    9.64
  -1   0  -5  110.41    7.86
   1   0   6  214.30   14.44
  -1   0  -6  219.51   11.48
  -1   0  -6  202.10    8.05
  -1   0  -6  230.33   15.46
   1   0   6  219.19   14.94
  -1   0  -6  228.56   14.55
  -1   0  -7  120.15    9.06
  -1   0  -7  131.01   12.06
  -1   0  -7  101.00    5.45
  -1   0  -7  129.47   12.48
   1   0   7  117.62   12.11
   1   0   7  123.46   11.82
  -1   0  -8   24.73    6.02
  -1   0  -8   23.44    4.37
   1   0   8   14.81    4.68
  -1   0  -9    4.33    2.04
   1   0   9    1.25    2.21
   1   0  10    1.57    2.76
  -1   0 -10    2.37    2.05
   1   0  11    3.70    1.56
  -1   0 -11    0.09    0.82
  -1   0 -12    0.81    1.53
   1   0  12   -1.40    2.89
   1   0  13   22.56    7.80
  -1   0 -13   21.65    4.67
   1   0  14   12.94    7.90
  -1   0 -14    7.19    3.47
   1   0  15   63.39   14.63
   1   0  16    9.44    8.02
   1   0  17   29.09   10.69
   1   0  18    6.95    4.49
   1   0  19    6.59    7.70
   1   0  20   -3.02    5.19
  -1  -1  19   63.55   17.30
  -1  -1  18   -4.56    3.52
  -1  -1  17  358.09   37.27
  -1  -1  16   11.07    7.10
  -1  -1  15  423.63   37.02
  -1  -1  14   31.92   10.98
  -1  -1  13  341.33   30.38
  -1  -1  12   40.31    9.46
  -1  -1  11 1646.82   59.72
   1   1 -11 1410.15   18.90
   1   1 -10   52.71    3.48
  -1  -1  10   57.07   10.89
  -1  -1   9 1870.95   22.95
  -1  -1   9 2122.52   60.87
  -1  -1   8   24.66    2.98
   1   1  -8   23.33    5.25
  -1  -1   8   19.92    6.17
  -1  -1   7 2116.21   29.28
   1   1  -7 2247.03   47.20
  -1  -1   7 2189.68   54.54
   1   1  -6  348.35   17.11
  -1  -1   6  373.43   20.98
  -1  -1   6  337.50   12.10
   1   1  -6  376.47   20.63
  -1  -1   5 3971.96   41.92
  -1  -1   5 4155.84   64.82
   1   1  -5 4045.59   51.98
   1   1  -5 4000.17   62.28
  -1  -1   4  327.16   16.30
   1   1  -4  325.01   12.95
   1   1  -4  330.42   16.40
   1   1  -3 1699.97   33.39
   1   1  -3 1686.41   18.20
  -1  -1   3 1713.68   33.07
  -1  -1   2  139.09    6.01
  -1  -1   2  150.19    8.67
   1   1  -2  133.46    5.56
  -1  -1   2  135.61    8.61
   1   1  -1 4362.18   41.13
  -1  -1   1 4108.40   40.61
  -1  -1   1 4231.50   36.07
  -1  -1  -1 4167.71   32.47
  -1  -1  -1 4437.39   38.16
   1   1   1 4277.84   37.40
  -1  -1  -2  192.42    9.00
  -1  -1  -2  176.15    8.48
   1   1   2  184.23    8.51
  -1  -1  -3 1445.96   27.94
   1   1   3 1453.12   28.15
  -1  -1  -3 1499.04   28.78
  -1  -1  -4  229.25   12.69
   1   1   4  219.08   12.51
  -1  -1  -4  217.80   12.36
   1   1   5 3643.97   57.08
  -1  -1  -5 3795.22   56.48
  -1  -1  -5 3776.62   57.03
  -1  -1  -6  408.46   20.38
  -1  -1  -6  392.08   19.84
   1   1   6  355.45   19.52
  -1  -1  -7 2231.12   51.70
  -1  -1  -7 2201.36   50.84
   1   1   7 2115.51   51.79
   1   1   8   25.56    6.81
   1   1   9 2108.58   59.09
   1   1  10   60.47   10.84
   1   1  11 1796.29   61.21
  -1  -1 -11 1702.94   25.40
   1   1  12   48.86   10.95
  -1  -1 -12   42.58    7.41
  -1  -1 -12   33.75    3.07
   1   1  13  329.11   29.38
  -1  -1 -13  346.25   20.74
   1   1  14   40.00   10.81
  -1  -1 -14   34.11    7.12
   1   1  15  399.31   35.16
  -1  -1 -15  374.46   22.78
   1   1  16   35.24   12.14
   1   1  17  458.55   41.16
   1   1  18    5.37    9.57
   1   1  19   62.28   17.44
   1   1  20   10.35    8.62
  -1  -2  19    0.57    5.35
  -1  -2  18   -2.31    5.74
  -1  -2  17   -0.39    3.19
  -1  -2  16    4.94    6.39
  -1  -2  15   10.40    6.03
  -1  -2  14    7.94    4.17
  -1  -2  13   15.78    6.71
  -1  -2  12    3.66    3.58
  -1  -2  11   34.98    8.91
  -1  -2  10    0.43    2.27
  -1  -2  10    0.39    0.52
  -1  -2   9  128.48    7.33
  -1  -2   9  141.56   16.38
   1   2  -8    8.28    3.15
  -1  -2   8   14.45    4.97
  -1  -2   7   13.11    4.37
   1   2  -7   12.64    3.81
  -1  -2   6   31.04    6.14
  -1  -2   6   29.79    7.04
   1   2  -6   23.81    4.19
  -1  -2   6   24.78    5.82
  -1  -2   5    8.55    2.85
   1   2  -5    7.57    2.58
  -1  -2   5    5.23    2.42
  -1  -2   5    8.50    3.57
  -1  -2   5    8.71    2.71
  -1  -2   4  639.51   24.57
  -1  -2   4  592.17   23.63
  -1  -2   4  587.33   25.07
   1   2  -4  581.89   17.29
  -1  -2   4  552.36   16.48
  -1  -2   3   11.32    2.93
   1   2  -3   13.84    3.59
  -1  -2   3   11.27    2.10
   1   2  -3   20.62    4.86
  -1  -2   3   13.61    3.79
  -1  -2   2    9.07    1.54
  -1  -2   2   12.73    3.27
   1   2  -2   10.37    3.13
   1   2  -2    9.29    2.85
   1   2  -1    7.82    2.51
  -1  -2   1   12.89    2.88
  -1  -2   0 1210.45   26.95
   1   2   0 1197.83   25.66
  -1  -2  -1   16.23    3.86
   1   2   1   16.20    3.34
   1   2   2    9.76    2.66
  -1  -2  -2   12.52    3.08
  -1  -2  -2   10.88    2.89
   1   2   3    9.58    3.21
   1   2   3   11.01    2.78
  -1  -2  -3   11.13    2.98
  -1  -2  -4  472.65   20.88
   1   2   4  482.03   21.24
   1   2   5    2.08    3.58
  -1  -2  -5    2.78    1.91
   1   2   6   24.22    5.47
  -1  -2  -6   23.58    5.44
   1   2   7   -1.33    3.34
  -1  -2  -7   -0.92    1.31
   1   2   8    1.38    3.79
   1   2   9  183.41   18.46
   1   2  10   25.37    8.00
   1   2  11   93.18   14.66
   1   2  12   31.86    9.23
   1   2  13   32.85    9.70
   1   2  14   11.99    8.11
   1   2  15   10.96    6.62
  -1  -2 -16    1.56    3.39
   1   2  16    1.21    3.61
   1   2  17    9.84    6.68
   1   2  18    4.59    5.14
   1   2  19    9.58    7.33
  -1  -3  18   15.64    9.19
  -1  -3  17  297.96   34.20
  -1  -3  16    3.59    3.44
  -1  -3  15  201.32   25.72
  -1  -3  14    1.46    3.52
  -1  -3  13   75.27   14.75
  -1  -3  12    5.96    4.14
  -1  -3  11  366.34   29.36
  -1  -3  11  320.35   12.02
  -1  -3  10    1.31    2.66
  -1  -3   9  597.57   34.23
  -1  -3   8   13.70    4.46
  -1  -3   8    9.92    4.43
  -1  -3   7  862.18   28.84
  -1  -3   7  875.97   37.22
  -1  -3   6    7.23    3.63
  -1  -3   6    1.62    1.77
  -1  -3   5 1727.50   50.04
  -1  -3   5 1845.37   49.43
   1   3  -5 1711.32   49.65
  -1  -3   5 1679.60   34.48
  -1  -3   4   99.65    7.76
   1   3  -4   84.53   10.62
  -1  -3   4  114.26   11.71
   1   3  -4   91.14   10.12
  -1  -3   3 1261.21   37.30
   1   3  -3 1247.23   36.32
   1   3  -3 1204.54   38.20
   1   3  -2  756.62   26.82
  -1  -3   2  743.22   27.72
  -1  -3   1 2364.78   48.31
   1   3  -1 2442.33   48.04
   1   3   0    5.94    2.47
  -1  -3   0    1.96    1.79
  -1  -3  -1 2429.57   49.81
   1   3   1 2456.85   49.17
  -1  -3  -2  687.65   27.37
   1   3   2  724.25   27.29
   1   3   2  738.34   28.40
   1   3   3 1319.92   38.47
  -1  -3  -3 1324.11   38.39
   1   3   4   92.01   10.82
  -1  -3  -4  112.64   11.57
  -1  -3  -5 1775.99   48.62
   1   3   5 1728.00   48.21
  -1  -3  -6   -0.02    1.31
   1   3   6    2.31    2.52
   1   3   7  803.71   36.54
   1   3   8   14.78    5.36
   1   3   9  583.52   34.56
   1   3  10    2.45    3.39
   1   3  11  442.27   32.90
   1   3  12   19.36    7.00
   1   3  13   53.89   12.41
   1   3  14    5.92    4.99
   1   3  15  202.70   26.12
   1   3  16    7.12    5.39
   1   3  17  311.94   35.09
   1   3  18    2.50    7.25
   1   3  19  129.65   24.73
  -1  -4  18    5.43    8.94
  -1  -4  17    0.55    3.84
  -1  -4  16    7.37    6.22
  -1  -4  15   25.69   10.87
  -1  -4  14    7.03    5.57
  -1  -4  13   -3.89    3.42
  -1  -4  12   14.63    6.61
  -1  -4  11   73.97   13.82
  -1  -4  10    3.91    4.21
  -1  -4  10   -1.92    2.16
  -1  -4   9    1.51    2.38
  -1  -4   9    3.89    3.27
  -1  -4   8    4.20    1.81
  -1  -4   8    0.13    1.16
  -1  -4   7   24.52    5.32
  -1  -4   7   24.82    6.64
  -1  -4   6   85.90    9.09
   1   4  -6   77.22   12.05
   1   4  -6   73.70   11.04
   1   4  -5   27.80    7.00
   1   4  -5   39.74    8.04
  -1  -4   5   39.50    5.95
   1   4  -4   10.04    4.80
   1   4  -4   19.62    5.73
  -1  -4   3  148.73   14.86
   1   4  -3  135.73   14.45
   1   4  -3  142.63   13.88
   1   4  -2  224.23   17.36
  -1  -4   2  222.87   17.84
   1   4  -1  148.32   13.79
  -1  -4   1  158.63   15.23
  -1  -4   0    5.15    2.45
   1   4   0    7.46    3.40
  -1  -4   0    6.11    2.70
  -1  -4  -1  169.68   15.64
   1   4   1  157.84   14.82
  -1  -4  -2  153.19   14.99
   1   4   2  183.78   16.15
   1   4   3   93.58   11.82
  -1  -4  -3  112.42   12.88
   1   4   3   93.09   11.79
   1   4   4    5.14    3.49
   1   4   5   32.96    7.80
   1   4   6   76.77   11.93
   1   4   7   20.32    6.66
   1   4   7    6.13    2.73
   1   4   8    8.88    5.02
   1   4   9    3.40    3.16
   1   4  10    2.38    4.28
   1   4  11   74.49   13.98
   1   4  12   -2.49    6.17
   1   4  13    6.47    4.89
   1   4  14    5.17    3.58
   1   4  15    6.68    6.64
   1   4  16   15.76    7.51
   1   4  17   17.25    6.76
   1   4  18    5.85    6.64
  -1  -5  17  105.37   21.39
  -1  -5  16    2.91    2.77
  -1  -5  15  248.20   30.55
  -1  -5  14    1.64    2.34
  -1  -5  13  610.46   43.74
  -1  -5  12    9.80    7.81
  -1  -5  11  524.65   30.04
  -1  -5  11  529.77   38.22
  -1  -5  10    5.05    5.04
  -1  -5  10    5.64    5.91
  -1  -5   9  381.15   30.34
  -1  -5   9  398.04   23.97
  -1  -5   8    2.62    3.22
  -1  -5   8    6.70    4.67
   1   5  -7 1049.94   49.37
   1   5  -7 1082.86   47.65
  -1  -5   7 1052.76   36.14
   1   5  -6   46.06    9.55
   1   5  -6   49.68   10.28
  -1  -5   6   37.70    6.43
   1   5  -5 1079.51   47.36
   1   5  -5 1096.99   45.64
   1   5  -4    3.29    3.30
   1   5  -4   -1.32    2.68
   1   5  -3  512.82   29.34
   1   5  -2  895.72   39.59
   1   5  -1 1234.55   45.51
   1   5   0    1.74    2.75
   1   5   1 1258.64   46.00
   1   5   2 1001.08   42.91
   1   5   3  502.07   30.42
   1   5   4    3.15    3.42
   1   5   4    4.36    2.94
   1   5   5 1048.41   45.44
   1   5   5 1117.31   47.57
   1   5   6   44.29   10.05
   1   5   7 1141.60   51.09
   1   5   8    0.66    5.74
   1   5   9  639.33   40.23
   1   5  10   13.42    7.50
   1   5  11  596.88   41.52
   1   5  11  578.73   41.58
   1   5  12    9.24    7.05
   1   5  13  495.29   40.90
   1   5  14   11.53    6.84
   1   5  15  295.04   34.20
   1   5  16   13.57    8.70
   1   5  17  228.56   31.64
   1   5  18   -0.96    6.15
  -1  -6  16    2.03    3.66
  -1  -6  15    2.90    3.60
  -1  -6  14   10.95    6.96
  -1  -6  13    6.04    4.45
  -1  -6  12   22.30    8.97
  -1  -6  12   27.90    8.47
  -1  -6  11   17.65    7.89
  -1  -6  11    9.46    4.94
  -1  -6  10   59.99   10.28
  -1  -6  10   60.10   12.99
  -1  -6   9    4.36    3.28
  -1  -6   9    0.04    3.12
  -1  -6   8  141.24   14.71
   1   6  -8  129.78   19.14
   1   6  -7    2.07    3.88
   1   6  -7   -2.41    2.09
  -1  -6   7    5.29    2.92
  -1  -6   6   93.80   11.20
   1   6  -6   75.49   14.12
   1   6  -6   81.46   13.75
   1   6  -5    2.38    4.03
   1   6  -5    3.56    3.71
   1   6  -4    7.02    4.43
   1   6  -4    3.44    3.37
   1   6  -3    5.12    4.53
   1   6  -2    8.24    5.48
   1   6  -1    0.02    2.82
   1   6   0  210.97   21.01
   1   6   1    5.49    4.13
   1   6   2   14.04    6.01
   1   6   3   -0.90    2.61
   1   6   4    6.18    3.65
   1   6   5    4.49    5.61
   1   6   5   -2.04    4.18
   1   6   6   58.67   12.24
   1   6   6   77.57   13.88
   1   6   7    2.35    3.66
   1   6   8  102.58   17.28
   1   6   9    2.16    2.15
   1   6  10   27.69    9.20
   1   6  11    1.22    3.24
   1   6  12   48.97   14.70
   1   6  13    6.32    4.41
   1   6  14   -3.01    3.79
   1   6  15    4.51    8.27
   1   6  16    1.60    4.74
   1   6  16   13.60    9.79
   1   6  17    3.60    6.54
  -1  -7  15  129.02   23.47
  -1  -7  14   14.99    6.86
  -1  -7  13  440.28   40.98
  -1  -7  12   24.82    8.31
  -1  -7  12   10.69    7.28
  -1  -7  11  292.93   24.28
  -1  -7  11  314.22   32.67
  -1  -7  10    0.09    2.54
  -1  -7  10   -0.08    1.80
   1   7  -9  169.82   23.91
  -1  -7   9  176.71   18.08
   1   7  -8   13.07    8.56
   1   7  -8   12.02    6.87
  -1  -7   8   12.81    5.39
   1   7  -7  557.26   41.25
   1   7  -7  555.65   39.66
  -1  -7   7  568.48   30.19
   1   7  -6   17.48    7.56
   1   7  -6    1.67    3.85
   1   7  -5  834.41   47.36
   1   7  -5  896.00   51.30
   1   7  -4    8.47    5.84
   1   7  -4    9.38    5.96
   1   7  -3  963.96   48.94
   1   7  -2   18.58    7.20
   1   7  -1 1601.46   63.54
   1   7   0   -3.46    3.69
   1   7   1 1678.20   64.74
   1   7   2    0.19    2.19
   1   7   3 1056.92   53.20
   1   7   4   -0.75    2.20
   1   7   5  955.69   52.81
   1   7   6    8.59    6.31
   1   7   7  525.14   40.40
   1   7   7  540.41   40.61
   1   7   8    8.60    5.55
   1   7   8    9.23    6.53
   1   7   9  125.63   20.43
   1   7   9  140.55   21.48
   1   7  10   10.49    6.94
   1   7  11  371.46   36.99
   1   7  12   15.87    9.92
   1   7  13  444.91   42.69
   1   7  14   15.51    9.91
   1   7  15  145.96   26.16
  -1  -8  13    9.72    4.72
  -1  -8  12   24.86   11.05
  -1  -8  11   17.46    8.39
  -1  -8  10   22.83   11.67
  -1  -8   9   -1.26    3.49
   1   8  -9    6.49    6.25
   1   8  -9   -2.93    3.09
   1   8  -8    4.67    7.48
   1   8  -8   -5.59    3.72
  -1  -8   8    1.08    4.17
   1   8  -7   56.15   13.59
  -1  -8   7   45.85    9.50
   1   8  -7   40.91   12.76
   1   8  -6   22.62    8.36
   1   8  -6   13.84    5.91
   1   8  -5   45.84   11.77
   1   8  -5   41.02   12.44
   1   8  -4    7.02    4.78
   1   8  -4    9.24    6.17
   1   8  -3   46.84   11.78
   1   8  -2   14.15    8.04
   1   8  -1   48.66   12.93
   1   8   0   34.06   10.25
   1   8   1   60.30   13.66
   1   8   2   33.06   10.15
   1   8   3   26.34    9.98
   1   8   4    2.95    6.01
   1   8   5   66.10   15.23
   1   8   6   28.29   11.40
   1   8   7   37.35   12.60
   1   8   8   29.59    9.78
   1   8   8    7.88    7.97
   1   8   9    5.51    5.66
   1   8   9    6.37    5.45
   1   8  10   15.88    9.23
   1   8  10   12.70    7.45
   1   8  11   17.98   10.30
   1   8  11    9.17    6.71
   1   8  12   32.75   12.98
   1   8  12   24.76   11.59
   1   8  13   13.71    8.54
  -1  -9  11  126.81   22.87
   1   9 -10   17.84   10.65
   1   9  -9  175.96   27.64
   1   9  -9  200.21   27.75
   1   9  -8   -6.14    5.88
   1   9  -8   11.58    8.87
   1   9  -7  195.13   27.78
   1   9  -7  219.51   28.42
   1   9  -6    6.70    5.55
   1   9  -6    7.74    8.23
   1   9  -5  255.75   31.34
   1   9  -5  300.98   32.73
   1   9  -4    3.47    2.25
   1   9  -4    9.53    7.12
   1   9  -3  229.12   28.05
   1   9  -2    9.79    7.45
   1   9  -1  105.91   19.29
   1   9   0    2.76    5.48
   1   9   1  114.73   19.81
   1   9   2   10.48    7.48
   1   9   3  265.55   31.09
   1   9   4   13.73    8.42
   1   9   5  253.02   30.94
   1   9   6    1.81    4.73
   1   9   7  221.72   30.41
   1   9   8    8.63    8.17
   1   9   9  246.96   33.03
   1   9  10   27.33   13.13
   1   9  11  214.38   31.73
   1   9  11  190.43   29.66
   1   9  12   -0.31    3.41
   1  10  -8   18.52   11.22
   1  10  -8   -1.13    5.47
   1  10  -7   -1.63    6.31
   1  10  -7   -0.48    4.16
   1  10  -6   11.44    9.45
   1  10  -6   13.54    9.00
   1  10  -5   14.68    9.90
   1  10  -5   23.21   10.05
   1  10  -4   15.65    8.46
   1  10  -4    4.00    5.36
   1  10  -3   34.01   12.52
   1  10  -3    8.35    7.58
   1  10  -2    0.66    3.41
   1  10  -1    9.23    7.38
   1  10   0   11.46    7.76
   1  10   1    5.39    4.16
   1  10   2    0.99    6.02
   1  10   3   26.80   11.88
   1  10   4   19.10    9.68
   1  10   5   -4.48    5.38
   1  10   6   16.02    9.48
   1  10   7   -1.61    3.72
   1  10   8    9.24    8.46
   1  10   9   11.56   10.30
   1  11  -2   18.28   10.75
   1  11  -1  222.64   31.52
   1  11   0   -5.12    3.64
   1  11   1  260.35   34.37
   1  11   2   13.30    7.93
   1  11   3  563.75   51.25
  -2  10  -3   37.68   13.29
  -2  10  -4  213.01   31.60
  -2  10  -5    6.11    6.45
  -2   9   7   13.67   10.51
  -2   9   6   14.80    9.81
  -2   9   5    4.61    7.60
  -2   9   4   21.35   11.31
  -2   9   3    3.05    5.06
  -2   9   2   -2.14    3.47
  -2   9   1    5.68    7.80
  -2   9   0    5.97    7.06
  -2   9  -1   23.71   10.93
  -2   9  -2   -2.45    3.89
  -2   9  -3    7.15    8.86
  -2   9  -4   15.32    7.88
  -2   9  -4   -5.62    6.27
  -2   9  -5    6.97    7.27
  -2   9  -5   -5.44    4.42
  -2   9  -6    1.70    5.68
  -2   9  -6   -1.34    4.37
  -2   9  -7    3.89    4.80
  -2   9  -7    6.26    5.38
  -2   9  -8   16.88   10.00
  -2   9  -8    7.06    4.65
   2  -9   9   14.23    7.89
  -2   9  -9   18.94    9.75
   2  -9  10   -1.33    8.87
   2  -9  11   -7.70    6.60
  -2   8  11   11.03    9.16
  -2   8  10  293.27   37.81
  -2   8  10  344.43   38.50
  -2   8   9    6.24    7.34
  -2   8   9    7.71    7.98
  -2   8   8  276.77   35.47
  -2   8   7   18.97    9.96
  -2   8   6  456.00   44.66
  -2   8   5   11.58    6.47
  -2   8   4  628.53   50.14
  -2   8   3    2.75    3.95
  -2   8   2  759.88   53.94
  -2   8   1   24.82   10.52
  -2   8   0  781.04   53.59
  -2   8  -1    7.50    6.36
  -2   8  -2  702.43   50.55
  -2   8  -3   31.29   10.77
  -2   8  -4  642.54   47.07
  -2   8  -4  639.30   48.25
  -2   8  -5    8.78    7.90
  -2   8  -5   -2.86    4.14
  -2   8  -6  499.64   42.66
  -2   8  -6  461.86   41.65
  -2   8  -7   20.44    9.92
  -2   8  -7   17.39    7.60
  -2   8  -8  299.41   33.91
  -2   8  -8  301.58   34.81
  -2   8  -9    8.80    6.95
   2  -8   9   11.68    6.92
  -2   8  -9    5.92    7.85
   2  -8  10  213.79   26.96
  -2   8 -10  206.61   29.25
   2  -8  11    2.98    4.98
   2  -8  11    5.75    5.97
   2  -8  12  295.68   32.99
   2  -8  12  310.29   35.45
   2  -8  13   10.74    8.64
   2  -8  14  207.40   28.96
  -2   7  13   10.08    8.99
  -2   7  12    3.13    5.91
  -2   7  11   13.77    8.47
  -2   7  11    5.35    6.55
  -2   7  10    4.35    3.09
  -2   7  10   21.06    9.81
  -2   7   9   -1.55    4.17
  -2   7   9   13.04    8.26
  -2   7   8   -3.12    4.33
  -2   7   8    0.18    3.51
  -2   7   7    6.13    4.77
  -2   7   7    0.94    2.41
  -2   7   6    8.33    7.26
  -2   7   5   28.75   10.33
  -2   7   4    3.37    2.53
  -2   7   3   16.74    8.36
  -2   7   2   54.93   13.27
  -2   7   1   10.57    8.83
  -2   7   0    5.62    5.43
  -2   7  -1   16.69    8.38
  -2   7  -2   38.47   11.49
  -2   7  -3   11.83    7.10
  -2   7  -4   21.49   10.65
  -2   7  -4   20.63    7.59
  -2   7  -5   18.69    9.51
  -2   7  -5    7.95    5.73
  -2   7  -6   10.57    6.88
  -2   7  -6    7.45    6.26
  -2   7  -7   17.65    7.68
  -2   7  -7    9.96    5.83
  -2   7  -8    9.05    6.05
  -2   7  -8   -0.30    4.12
  -2   7  -9    4.47    6.66
   2  -7   9   -0.68    4.17
  -2   7  -9    2.56    6.33
   2  -7  10   16.43    7.77
  -2   7 -10   23.83    8.46
   2  -7  11   15.07    9.14
   2  -7  11    5.57    5.14
   2  -7  12   27.02   11.07
   2  -7  12   35.29   10.78
   2  -7  13    2.86    3.67
   2  -7  13    0.35    4.46
   2  -7  14    2.26    3.69
   2  -7  14   12.32    8.26
   2  -7  15    7.87    7.12
  -2   6  15   20.70   10.57
  -2   6  14   77.15   18.52
  -2   6  13    0.20    7.14
  -2   6  12   98.47   19.68
  -2   6  11    6.19    4.31
  -2   6  10  329.03   33.59
  -2   6   9   14.81    7.89
  -2   6   8  540.58   41.15
  -2   6   8  601.41   45.74
  -2   6   7    4.84    4.08
  -2   6   7    4.53    5.03
  -2   6   6  422.52   36.77
  -2   6   6  401.79   33.61
  -2   6   5   20.86    8.14
  -2   6   5   19.63    7.83
  -2   6   4  297.78   30.23
  -2   6   3   15.21    6.72
  -2   6   2  344.83   31.64
  -2   6   1  138.87   19.41
  -2   6   0  525.06   37.81
  -2   6  -1   58.62   13.30
  -2   6  -2  341.25   30.54
  -2   6  -3  117.92   17.92
  -2   6  -4  233.09   25.24
  -2   6  -4  242.54   24.87
  -2   6  -5   14.27    6.39
  -2   6  -5    7.91    5.87
  -2   6  -6  340.66   31.32
  -2   6  -6  348.82   30.73
  -2   6  -7    4.58    3.52
  -2   6  -7    7.44    7.41
  -2   6  -8  442.30   36.03
  -2   6  -8  436.94   36.28
  -2   6  -9    3.27    5.10
   2  -6   9    5.17    5.43
   2  -6  10  427.40   35.34
   2  -6  10  386.17   33.28
   2  -6  11   -0.27    4.59
   2  -6  11    3.77    4.98
   2  -6  12  192.16   24.70
   2  -6  12  192.77   25.12
   2  -6  13    8.93    6.17
   2  -6  13    3.24    5.99
   2  -6  14   95.85   18.42
   2  -6  14  108.78   20.14
   2  -6  15   23.71   11.48
   2  -6  15    9.32    6.58
   2  -6  16  156.31   25.72
   2  -6  16  209.45   27.87
   2  -6  17   17.21    9.17
  -2   5  16    4.40    7.57
  -2   5  15   -3.59    3.13
  -2   5  14   51.88   15.02
  -2   5  13   44.48   13.54
  -2   5  13   77.18   17.06
  -2   5  12   11.16    6.92
  -2   5  12   -0.21    4.80
  -2   5  11    4.47    5.02
  -2   5  11    2.13    2.99
  -2   5  10   -7.32    6.00
  -2   5   9    6.73    4.85
  -2   5   8   15.44    7.21
  -2   5   7   10.40    6.16
  -2   5   6    1.73    4.23
  -2   5   6    1.17    2.99
  -2   5   5    8.89    5.22
  -2   5   5   -3.77    3.29
  -2   5   4    0.78    2.06
  -2   5   4    2.03    4.18
  -2   5   3   -4.58    2.04
  -2   5   2   75.27   13.83
  -2   5   1    1.40    2.52
  -2   5   0   10.97    4.59
  -2   5  -1    9.15    6.23
  -2   5  -2   78.14   12.93
  -2   5  -3    5.74    4.37
  -2   5  -4    3.86    3.46
  -2   5  -4    3.68    4.22
  -2   5  -5   -0.58    3.11
  -2   5  -5   -0.66    1.93
  -2   5  -6   -1.60    1.63
  -2   5  -6   -0.61    2.25
  -2   5  -7   21.31    6.87
  -2   5  -7   10.25    6.64
  -2   5  -8    1.73    3.35
   2  -5   8    8.98    5.03
  -2   5  -8    4.10    4.43
   2  -5   9   -2.11    2.86
  -2   5  -9    2.05    4.56
   2  -5   9   -2.48    2.37
   2  -5  10    2.34    3.75
   2  -5  10    6.74    4.70
   2  -5  11    7.39    4.66
   2  -5  11    4.92    4.47
   2  -5  12   -1.42    3.05
   2  -5  12    0.40    3.80
   2  -5  13   67.91   14.85
   2  -5  13   44.36   12.25
   2  -5  14   40.07   11.24
   2  -5  14   55.72   14.81
   2  -5  15    3.92    4.96
   2  -5  15   17.57    9.46
   2  -5  16   33.11   11.67
   2  -5  16   20.89    9.33
   2  -5  17   26.16   12.29
   2  -5  17   22.16    9.26
  -2   4  17    8.67    7.83
  -2   4  16  282.29   35.30
  -2   4  15   10.77    7.14
  -2   4  14  207.31   28.37
  -2   4  13    3.00    5.48
  -2   4  12  277.90   30.28
  -2   4  11   53.00   12.99
  -2   4  10  980.69   53.26
  -2   4   9    6.20    4.74
  -2   4   8 1058.94   50.15
  -2   4   8 1014.62   50.84
  -2   4   7   10.68    5.62
  -2   4   6  807.26   41.01
  -2   4   5    6.70    3.83
  -2   4   4 1198.83   50.40
  -2   4   4 1216.48   47.20
  -2   4   3   25.93    6.98
  -2   4   3   27.43    8.08
  -2   4   2 1923.45   62.21
  -2   4   1   -0.22    2.75
  -2   4   0 2069.39   62.00
  -2   4  -1   -1.03    1.87
  -2   4  -2 1617.31   54.88
  -2   4  -3   20.10    6.52
  -2   4  -4 1255.07   46.31
  -2   4  -4 1349.00   49.96
  -2   4  -5   11.63    5.44
  -2   4  -5   12.08    5.62
  -2   4  -6  730.31   37.32
  -2   4  -6  835.29   41.90
  -2   4  -7   16.07    6.15
  -2   4  -7   13.33    6.29
   2  -4   8  875.18   42.81
   2  -4   8  804.16   39.91
  -2   4  -8  836.17   43.31
   2  -4   9    3.06    3.44
   2  -4   9    0.68    5.06
   2  -4  10 1006.57   47.86
   2  -4  10 1060.14   50.06
   2  -4  11   17.94    7.11
   2  -4  11   23.04    7.79
   2  -4  12  324.96   29.33
   2  -4  12  362.75   32.98
   2  -4  13   16.85    6.73
   2  -4  13   13.41    6.53
   2  -4  14   96.03   17.20
   2  -4  14   71.29   14.85
   2  -4  15    0.14    2.96
   2  -4  15    9.59    6.79
   2  -4  16  237.04   29.53
   2  -4  16  252.97   29.06
   2  -4  17   10.33    7.83
   2  -4  18  183.04   27.35
  -2   3  17    2.92    5.06
  -2   3  16    2.37    5.13
  -2   3  15    0.51    4.47
  -2   3  14    4.91    6.72
  -2   3  13    5.71    3.82
  -2   3  12   -3.32    3.55
  -2   3  11   31.78   10.21
  -2   3  10   30.39    8.76
  -2   3   9    9.64    4.61
  -2   3   8    1.09    2.18
  -2   3   7   15.15    5.71
  -2   3   6    1.30    2.64
  -2   3   5    6.59    3.43
  -2   3   5    6.19    4.52
  -2   3   4  176.11   16.24
  -2   3   3   14.40    5.13
  -2   3   3   25.22    6.32
   2  -3  -3   20.04    5.72
  -2   3   2  197.08   18.13
   2  -3  -2  179.48   15.57
  -2   3   2  215.46   16.78
  -2   3   1    9.55    2.89
   2  -3  -1   15.06    4.67
   2  -3  -1   20.85    5.48
  -2   3   0   60.69    9.44
   2  -3   0   57.49    8.15
   2  -3   1   47.79    7.46
   2  -3   1   43.32    8.03
  -2   3  -1   35.04    7.39
  -2   3  -2  335.03   22.23
   2  -3   2  421.82   24.01
   2  -3   2  411.61   25.17
   2  -3   3   20.73    5.81
  -2   3  -3   11.83    3.83
   2  -3   4   50.46    8.27
  -2   3  -4   49.15    8.90
  -2   3  -4   35.64    7.37
   2  -3   5    4.27    2.42
  -2   3  -5   -0.99    2.52
  -2   3  -5    2.84    2.74
   2  -3   6   60.76    9.27
  -2   3  -6   49.48    8.63
  -2   3  -6   48.33    9.01
   2  -3   7   12.51    4.52
   2  -3   7   19.37    5.23
  -2   3  -7   22.03    6.55
   2  -3   7   18.84    5.81
   2  -3   7   16.61    5.25
   2  -3   8    0.66    1.34
   2  -3   8    1.99    3.52
   2  -3   8    3.17    3.24
   2  -3   8    0.96    2.24
   2  -3   9    8.83    4.28
   2  -3   9   10.16    3.99
   2  -3   9    6.18    3.12
   2  -3   9    1.74    3.00
   2  -3  10   21.09    4.86
   2  -3  10   28.55    6.23
   2  -3  10   19.27    6.16
   2  -3  10   17.63    6.35
   2  -3  11   41.97   10.52
   2  -3  11   39.60    6.66
   2  -3  11   40.86    9.57
   2  -3  11   36.55    6.56
   2  -3  12    0.59    2.90
   2  -3  12    5.70    5.56
   2  -3  13    2.68    4.95
   2  -3  13   -0.09    1.93
   2  -3  14    6.32    6.86
   2  -3  14    4.71    4.41
   2  -3  15    2.63    4.63
   2  -3  15   11.32    6.91
   2  -3  16    2.67    3.41
   2  -3  17   14.91   10.23
   2  -3  18   14.31   10.60
   2  -3  19   17.94   10.06
  -2   2  18  126.48   24.65
  -2   2  17   37.28   12.35
  -2   2  16  356.19   37.74
  -2   2  15    9.67    7.80
  -2   2  14  201.22   26.63
  -2   2  13    9.09    6.18
  -2   2  12  390.17   33.50
  -2   2  11   26.93    8.84
  -2   2  10  963.68   48.22
  -2   2   9   28.68    8.36
  -2   2   8  652.27   36.21
  -2   2   7   85.30   12.48
   2  -2  -7   73.18   10.36
  -2   2   6 1202.88   44.61
   2  -2  -6 1326.39   42.25
  -2   2   5    9.07    3.59
   2  -2  -5   16.61    5.25
   2  -2  -5    7.73    3.84
  -2   2   5   11.24    4.79
   2  -2  -4  904.27   34.04
  -2   2   4  828.13   32.19
  -2   2   4  808.98   32.56
   2  -2  -4  854.56   33.12
  -2   2   3    9.32    4.27
  -2   2   3    4.49    2.74
   2  -2  -3   11.02    4.35
  -2   2   3    9.20    4.50
   2  -2  -3    7.11    2.71
   2  -2  -2 1335.42   40.07
  -2   2   2 1280.48   38.69
   2  -2  -2 1293.00   36.42
  -2   2   2 1408.56   37.20
  -2   2   1  146.75   11.13
   2  -2  -1  170.19   14.33
  -2   2   1  161.53   13.74
  -2   2   1  131.69   12.29
   2  -2  -1  154.95   11.73
   2  -2   0 8877.31   84.34
  -2   2   0 8768.61   98.70
  -2   2   0 9162.61  100.65
   2  -2   1   49.23    5.99
  -2   2  -1   75.28    9.66
  -2   2  -1   70.40    8.88
   2  -2   1   66.06    8.89
   2  -2   1   81.21   10.29
  -2   2  -2 2590.40   51.81
   2  -2   2 2721.69   55.33
   2  -2   2 2657.72   54.26
  -2   2  -2 2401.27   50.97
   2  -2   3   52.03    7.75
  -2   2  -3   57.67    7.88
  -2   2  -3   52.22    6.92
   2  -2   3   74.54    9.29
  -2   2  -3   64.48    8.21
  -2   2  -4  593.23   24.60
  -2   2  -4  542.14   23.56
   2  -2   4  652.97   26.77
   2  -2   4  649.59   28.10
  -2   2  -4  572.09   26.28
   2  -2   5   32.45    6.62
   2  -2   5   31.59    6.14
  -2   2  -5   26.97    5.43
   2  -2   5   28.53    6.18
  -2   2  -5   24.60    5.55
   2  -2   6 1197.03   37.91
   2  -2   6 1265.88   42.97
   2  -2   6 1324.35   37.84
   2  -2   6 1196.62   37.75
  -2   2  -6 1266.59   34.38
   2  -2   6 1353.24   41.04
   2  -2   7    5.48    4.40
   2  -2   7    8.47    3.45
   2  -2   7   10.65    4.17
   2  -2   7   10.67    4.45
   2  -2   7   10.25    4.71
   2  -2   8  799.59   29.61
   2  -2   8  736.69   27.34
   2  -2   8  711.86   32.54
   2  -2   8  770.13   36.45
   2  -2   9   37.86    6.55
   2  -2   9   42.64    6.26
   2  -2   9   48.54    9.93
   2  -2   9   37.03    8.45
   2  -2  10 1057.27   46.12
   2  -2  10 1028.58   44.17
   2  -2  10 1077.72   33.22
   2  -2  11   35.32    8.84
   2  -2  11   52.75   10.80
   2  -2  12  660.65   38.68
   2  -2  12  636.93   38.63
   2  -2  13    2.54    4.39
   2  -2  13    1.63    4.89
   2  -2  14  226.91   24.61
   2  -2  14  208.80   24.13
   2  -2  15   53.26   14.56
   2  -2  16  384.96   35.42
   2  -2  17   17.33    9.95
   2  -2  18  187.67   26.88
   2  -2  19   -0.65    4.16
  -2   1  18    1.27    7.91
  -2   1  17   -4.39    5.16
  -2   1  16   13.67    7.60
  -2   1  15    9.43    5.42
  -2   1  14    6.50    7.27
  -2   1  13   32.72    9.66
  -2   1  12   29.37    9.02
   2  -1 -11    8.08    3.56
  -2   1  11    4.80    4.07
   2  -1 -10   59.89    8.81
  -2   1  10   51.52   10.63
   2  -1  -9   63.72    9.07
  -2   1   9   69.88   12.23
  -2   1   8  117.33   14.44
  -2   1   8  135.51   12.25
   2  -1  -8  137.96   13.02
  -2   1   7    9.23    4.00
  -2   1   7   21.25    6.33
   2  -1  -7   13.17    4.43
   2  -1  -6    2.59    2.26
  -2   1   6    4.74    3.02
   2  -1  -6    1.54    2.29
  -2   1   6    6.41    4.05
  -2   1   5    9.10    3.22
   2  -1  -5    9.96    3.75
   2  -1  -5   10.60    4.14
  -2   1   5    9.89    3.85
  -2   1   4   22.42    4.68
   2  -1  -4   29.67    6.11
   2  -1  -4   23.83    5.09
  -2   1   4   29.39    5.93
  -2   1   3   97.03    9.84
   2  -1  -3   96.28   10.17
   2  -1  -3  101.39    9.54
  -2   1   3   92.50    9.28
  -2   1   2  458.61   21.23
   2  -1  -2  493.87   22.61
   2  -1  -2  441.61   18.16
  -2   1   2  464.65   19.01
   2  -1  -1  694.95   21.08
   2  -1  -1  720.77   28.21
  -2   1   1  774.89   20.49
  -2   1   1  740.09   27.28
   2  -1   0   74.91    8.56
  -2   1   0   60.76    7.59
   2  -1   0   65.13    5.67
  -2   1   0   61.44    6.85
   2  -1   1 1279.38   35.20
  -2   1  -1 1256.71   33.71
  -2   1  -1 1249.10   29.35
   2  -1   1 1312.27   30.46
   2  -1   1 1257.64   22.93
  -2   1  -2  648.63   21.57
  -2   1  -2  620.13   17.60
   2  -1   2  731.78   26.37
  -2   1  -2  661.23   24.29
   2  -1   2  689.56   22.29
  -2   1  -3   29.63    5.46
  -2   1  -3   24.86    4.63
   2  -1   3   26.20    4.61
   2  -1   3   29.60    5.57
  -2   1  -3   18.13    3.20
   2  -1   3   32.27    5.95
  -2   1  -4    1.71    1.63
   2  -1   4    2.45    2.30
  -2   1  -4    4.06    2.79
   2  -1   4    3.45    2.78
   2  -1   4    2.67    2.46
   2  -1   4    3.09    2.41
   2  -1   4    1.12    1.56
   2  -1   5   23.75    4.45
   2  -1   5   22.83    4.62
  -2   1  -5   24.56    4.26
   2  -1   5   24.19    4.78
   2  -1   5   24.95    4.92
   2  -1   5   26.68    5.67
   2  -1   5   24.21    5.37
   2  -1   6    1.34    2.67
  -2   1  -6    0.81    1.03
   2  -1   6   -0.10    1.35
   2  -1   6   -0.06    0.82
   2  -1   6    1.31    1.69
   2  -1   6    0.04    1.21
   2  -1   6    3.11    2.22
   2  -1   7   12.27    4.48
   2  -1   7   16.60    5.12
   2  -1   7    8.75    3.39
  -2   1  -7   12.60    3.39
   2  -1   7   12.62    4.01
   2  -1   7   10.71    3.73
   2  -1   8  171.79   15.48
  -2   1  -8  178.23   11.00
   2  -1   8  175.10   12.92
   2  -1   8  199.47   17.81
  -2   1  -9   51.68    5.65
   2  -1   9   40.10    7.80
   2  -1   9   57.62    9.97
   2  -1  10   38.11    8.64
   2  -1  10   47.40    9.24
   2  -1  11    3.81    2.49
   2  -1  11   10.63    5.63
   2  -1  12    3.70    3.90
   2  -1  12    5.38    4.18
   2  -1  13   30.26    9.09
   2  -1  14   12.45    5.77
   2  -1  15    6.28    4.44
   2  -1  16    5.90    6.05
   2  -1  17    4.76    5.69
   2  -1  18   11.82    7.56
   2  -1  19    4.47    5.77
   2  -1  20   12.65    7.68
  -2   0  18  201.77   29.62
  -2   0  17    5.79    8.75
  -2   0  16  260.33   30.75
  -2   0  15   20.47    8.88
  -2   0  14  211.79   25.46
  -2   0  13    1.82    4.06
  -2   0  12  668.34   41.55
  -2   0  11  113.10   16.76
  -2   0  10  744.42   26.00
  -2   0  10  683.29   38.04
  -2   0   9   35.02    5.81
  -2   0   9   37.65    8.63
   2   0  -8  518.20   22.54
  -2   0   8  533.50   30.45
  -2   0   8  517.04   22.04
   2   0  -7  156.03   12.37
  -2   0   7  170.85   16.08
  -2   0   7  174.66   12.94
   2   0  -6 2623.97   57.59
   2   0  -6 2597.17   49.79
  -2   0   6 2716.54   59.72
  -2   0   6 2729.54   50.01
  -2   0   5  313.38   16.88
   2   0  -5  319.87   18.65
   2   0  -5  322.51   17.73
  -2   0   5  306.84   18.65
   2   0  -4  360.05   18.01
  -2   0   4  382.39   18.83
   2   0  -4  342.40   17.83
  -2   0   4  356.21   18.00
  -2   0   3   13.83    3.48
  -2   0   3    7.59    3.29
   2   0  -3   15.18    4.19
   2   0  -3   10.14    3.14
   2   0  -2   51.89    5.57
  -2   0   2   46.91    7.16
   2   0  -2   46.55    6.84
  -2   0   2   59.28    6.13
   2   0  -1   78.87    5.47
   2   0  -1   83.75    8.84
  -2   0   1   79.02    8.38
   2   0  -1   82.52    8.34
  -2   0   1   86.91    5.90
   2   0   0 6246.16   36.81
   2   0   0 6668.95   74.87
  -2   0   0 6412.91   47.17
   2   0   0 6672.62   73.62
  -2   0   0 6534.39   73.58
  -2   0   0 6386.62   37.75
  -2   0  -1   59.83    7.57
  -2   0  -1   61.74    7.78
   2   0   1   50.96    4.39
  -2   0  -1   64.60    4.54
   2   0   1   61.15    7.51
   2   0   1   56.05    6.77
  -2   0  -2  245.06    9.64
  -2   0  -2  239.97   13.96
   2   0   2  257.18   14.47
  -2   0  -2  230.06   14.23
   2   0   2  231.71   13.58
   2   0   2  245.44    7.49
   2   0   2  242.64    9.77
   2   0   3    9.69    2.42
  -2   0  -3   22.12    4.78
   2   0   3   14.18    2.37
  -2   0  -3   16.93    3.73
   2   0   3   12.32    2.90
   2   0   3   16.27    3.80
  -2   0  -4    6.40    1.71
   2   0   4    5.76    2.54
   2   0   4    9.48    3.35
  -2   0  -4    7.88    2.91
   2   0   4    5.97    2.49
  -2   0  -4    8.98    3.45
   2   0   4    7.31    2.73
  -2   0  -5  197.26   12.45
   2   0   5  233.88   12.79
  -2   0  -5  231.13   12.32
  -2   0  -5  226.73   14.62
   2   0   5  227.58   14.07
   2   0   5  228.99   15.48
  -2   0  -6 2360.92   42.26
   2   0   6 2401.44   46.73
  -2   0  -6 2524.53   49.11
  -2   0  -6 2537.35   45.76
   2   0   6 2569.85   46.89
   2   0   6 2557.18   55.30
  -2   0  -6 2549.22   54.98
  -2   0  -7  135.49   11.78
  -2   0  -7  118.19    9.43
  -2   0  -7  130.59   11.67
   2   0   7  124.51   11.70
   2   0   7  131.08   13.82
  -2   0  -8  679.13   21.28
   2   0   8  751.24   33.48
  -2   0  -8  760.61   29.94
   2   0   8  751.15   31.04
  -2   0  -8  719.54   28.16
  -2   0  -9   32.22    6.49
  -2   0  -9   34.08    4.63
   2   0   9   35.54    7.48
   2   0   9   35.29    7.69
  -2   0 -10  541.63   25.58
  -2   0 -10  526.54   17.02
   2   0  10  550.15   30.74
   2   0  10  548.00   31.61
  -2   0 -11   77.37   10.22
   2   0  11   86.68   13.24
  -2   0 -11   73.62    5.70
  -2   0 -12  685.47   30.33
   2   0  12  659.81   37.60
  -2   0 -13    8.86    4.03
   2   0  13    6.96    4.19
   2   0  14  216.23   24.29
  -2   0 -14  206.88   17.46
  -2   0 -15   11.16    4.83
   2   0  15    5.87    4.18
   2   0  16  302.73   31.07
   2   0  17   15.84    8.16
   2   0  18  229.51   29.54
   2   0  19   20.81   10.73
   2   0  20  113.07   22.29
  -2  -1  19    7.22    9.03
  -2  -1  18   19.11   10.69
  -2  -1  17   19.68   11.02
  -2  -1  16   14.81    7.36
  -2  -1  15   10.71    5.83
  -2  -1  14   48.08   12.51
  -2  -1  13   25.66    8.65
  -2  -1  12    7.78    4.79
   2   1 -11    2.08    1.37
  -2  -1  11    7.22    2.55
  -2  -1  11    9.10    5.05
  -2  -1  10   16.54    3.70
   2   1 -10   19.42    3.42
  -2  -1  10   22.27    7.26
   2   1  -9  175.10   10.27
  -2  -1   9  197.69   12.64
  -2  -1   9  187.87   18.62
   2   1  -8  208.33   11.24
  -2  -1   8  205.70   13.29
  -2  -1   8  190.36   17.77
   2   1  -7    6.13    2.17
  -2  -1   7    2.99    1.98
  -2  -1   7    6.52    3.63
   2   1  -6  347.94   14.42
  -2  -1   6  340.65   17.44
  -2  -1   6  381.43   22.15
   2   1  -6  376.25   21.65
   2   1  -5  230.48   11.70
   2   1  -5  240.01   15.96
  -2  -1   5  262.61   17.01
  -2  -1   5  222.69   13.99
  -2  -1   4   13.68    3.21
   2   1  -4    9.90    3.15
   2   1  -4   14.95    3.08
  -2  -1   4   12.16    3.53
  -2  -1   3  137.01   10.04
   2   1  -3  126.58    8.76
   2   1  -3  128.22    9.69
  -2  -1   3  130.91   10.32
  -2  -1   2  323.12   14.82
   2   1  -2  335.03   13.71
  -2  -1   2  348.54   13.75
  -2  -1   2  317.43   13.70
   2   1  -2  326.91   14.23
  -2  -1   1 1010.66   25.93
  -2  -1   1  935.32   20.25
  -2  -1   1  970.50   19.24
   2   1  -1  985.26   25.55
   2   1   0   36.12    4.83
  -2  -1   0   31.46    4.85
   2   1   0   30.20    2.93
  -2  -1  -1  915.45   25.77
  -2  -1  -1  848.44   14.92
   2   1   1  943.44   20.42
   2   1   1  993.36   25.97
  -2  -1  -2  440.64   10.97
   2   1   2  442.79   15.87
   2   1   2  458.47   17.98
  -2  -1  -2  452.24   18.29
   2   1   2  435.64   12.03
   2   1   3  411.75   16.98
  -2  -1  -3  401.37   12.69
   2   1   3  398.85   12.92
  -2  -1  -3  392.91   16.36
  -2  -1  -3  413.16   18.05
   2   1   4    2.46    1.89
  -2  -1  -4    3.64    1.86
  -2  -1  -4    4.89    2.20
  -2  -1  -4    6.44    1.87
   2   1   4    4.87    1.48
  -2  -1  -5   86.88    8.93
   2   1   5   82.98    8.09
  -2  -1  -5   96.25    9.67
   2   1   5   79.59    8.67
  -2  -1  -5   94.53    8.34
  -2  -1  -6  407.31   19.13
  -2  -1  -6  387.87   19.35
   2   1   6  386.18   19.16
  -2  -1  -6  399.88   21.39
   2   1   6  382.93   20.87
  -2  -1  -7  116.75   10.74
   2   1   7  109.87   11.31
   2   1   7  118.35   12.53
  -2  -1  -7  118.49   11.27
   2   1   8  371.09   22.28
  -2  -1  -8  410.07   22.68
  -2  -1  -8  388.21   20.39
   2   1   9  101.42   12.70
  -2  -1  -9  106.19   11.28
   2   1  10   12.63    4.42
  -2  -1 -10   16.70    4.86
  -2  -1 -11    0.71    0.82
  -2  -1 -11   -0.20    1.81
   2   1  11   -3.22    3.64
   2   1  12    6.54    3.01
  -2  -1 -12    7.59    4.31
  -2  -1 -12    3.69    1.80
  -2  -1 -13  123.23   13.54
   2   1  13  125.61   17.69
  -2  -1 -13   86.72    6.32
  -2  -1 -14   47.42    8.95
   2   1  14   55.34   13.30
  -2  -1 -15    0.62    1.52
   2   1  15    2.26    5.31
   2   1  16   42.67   12.74
   2   1  17    0.62    7.99
   2   1  18   10.01    7.99
   2   1  19    7.96    7.66
   2   1  20    1.75    6.90
  -2  -2  18   99.32   21.29
  -2  -2  17   24.83   11.21
  -2  -2  16  265.23   31.34
  -2  -2  15   46.40   12.20
  -2  -2  14  204.32   24.95
  -2  -2  13   12.28    7.02
  -2  -2  12  376.72   30.91
  -2  -2  12  339.87   13.65
  -2  -2  11   48.88   11.46
  -2  -2  11   49.08    5.79
  -2  -2  10  775.72   40.14
  -2  -2  10  766.46   24.49
  -2  -2   9   44.96    9.80
  -2  -2   9   48.99    6.50
   2   2  -9   64.66    9.32
   2   2  -8  919.06   31.60
  -2  -2   8  961.50   40.61
  -2  -2   8  882.09   27.82
  -2  -2   7   32.11    5.73
  -2  -2   7   25.50    6.45
   2   2  -7   32.35    5.72
  -2  -2   6 3340.74   66.05
  -2  -2   6 3210.98   68.29
   2   2  -6 3381.34   49.82
  -2  -2   5  250.19   17.86
   2   2  -5  272.56   12.61
  -2  -2   5  258.12   17.42
  -2  -2   4 4147.91   46.99
  -2  -2   4 4392.55   65.36
  -2  -2   4 4178.76   67.82
   2   2  -4 4220.43   41.65
  -2  -2   4 4366.43   63.15
   2   2  -3   32.88    3.11
  -2  -2   3   31.32    4.26
  -2  -2   3   31.27    5.62
  -2  -2   3   35.75    6.07
  -2  -2   3   33.26    5.11
   2   2  -2 3070.92   48.87
  -2  -2   2 2976.34   42.73
  -2  -2   2 2936.80   41.35
  -2  -2   1    3.40    1.72
   2   2  -1    4.76    1.50
   2   2  -1    4.65    0.91
  -2  -2   1    2.76    1.85
  -2  -2   0 7161.37   69.53
   2   2   0 7408.75   52.60
  -2  -2  -1    2.56    1.51
   2   2   1    0.78    0.75
  -2  -2  -1    3.74    1.70
   2   2   2 3302.43   46.13
  -2  -2  -2 3299.48   46.05
  -2  -2  -2 3280.51   40.89
   2   2   3    2.71    1.43
  -2  -2  -3    0.86    1.46
  -2  -2  -3    2.77    2.26
  -2  -2  -4 3755.24   54.78
  -2  -2  -4 3793.66   55.63
   2   2   4 3705.41   55.00
  -2  -2  -5  197.97   13.95
  -2  -2  -5  203.03   13.96
   2   2   5  190.00   13.46
  -2  -2  -6 4371.87   68.59
   2   2   6 4252.67   69.19
  -2  -2  -6 4266.65   69.48
  -2  -2  -7   21.19    5.52
   2   2   7   27.71    6.92
   2   2   8 1101.01   40.54
   2   2   9   75.57   11.39
   2   2  10  892.05   41.20
   2   2  11   88.99   13.50
   2   2  12  647.75   39.02
  -2  -2 -12  674.42   32.35
  -2  -2 -13    3.79    4.74
   2   2  13   -0.57    3.08
  -2  -2 -14  230.30   19.87
   2   2  14  244.10   26.18
  -2  -2 -15   78.03   12.46
   2   2  15   82.08   16.29
   2   2  16  263.14   29.89
  -2  -2 -16  302.76   24.13
   2   2  17    7.96    7.60
   2   2  18  179.90   26.57
   2   2  19   -1.62    4.22
   2   2  20   91.86   20.57
  -2  -3  18   15.27    8.89
  -2  -3  17    5.59    6.11
  -2  -3  16   29.44   10.76
  -2  -3  15   10.96    7.34
  -2  -3  14   25.26    9.18
  -2  -3  13    7.98    2.68
  -2  -3  12    2.85    1.43
  -2  -3  12   13.50    7.46
  -2  -3  11    3.39    4.59
  -2  -3  11    5.11    2.15
  -2  -3  10    1.59    4.06
  -2  -3  10    6.06    3.19
  -2  -3   9   -0.07    3.59
   2   3  -9    2.73    2.41
  -2  -3   8    7.58    3.16
   2   3  -8   12.18    3.35
  -2  -3   7    2.67    3.00
   2   3  -7    0.00    0.82
  -2  -3   6   41.27    4.18
   2   3  -6   38.77    5.25
  -2  -3   6   38.13    7.30
  -2  -3   5  233.76   17.87
  -2  -3   5  234.73   10.69
  -2  -3   5  211.08   16.62
   2   3  -4  557.02   27.10
  -2  -3   4  499.52   16.59
  -2  -3   4  530.59   24.62
   2   3  -3  161.24   13.88
   2   3  -3  169.95   12.76
  -2  -3   3  180.72   13.47
   2   3  -2   15.24    3.84
   2   3  -2   20.71    5.13
  -2  -3   2   13.18    3.58
   2   3  -1    2.77    2.40
  -2  -3   1    0.96    1.49
  -2  -3   0   13.10    3.53
   2   3   0   14.04    3.44
   2   3   1   -0.49    1.27
  -2  -3  -1    1.10    1.89
  -2  -3  -2   81.15    9.09
   2   3   2   84.32    8.41
   2   3   3  162.86   13.29
  -2  -3  -3  151.09   12.55
   2   3   4  462.32   23.18
  -2  -3  -4  451.36   22.51
   2   3   5  376.14   21.85
  -2  -3  -5  389.04   21.79
  -2  -3  -6  209.55   16.80
  -2  -3  -6  213.23   16.04
   2   3   6  200.84   16.60
   2   3   7    3.95    2.80
   2   3   8   18.81    6.15
   2   3   9    3.50    3.30
   2   3  10    6.47    5.59
   2   3  11    2.97    2.71
   2   3  12   15.53    6.80
   2   3  13   24.81    8.16
   2   3  14   22.18    8.98
   2   3  15    6.99    6.52
  -2  -3 -16    7.28    4.54
   2   3  16   10.32    8.95
  -2  -3 -17   -0.64    1.85
   2   3  17    1.70    4.77
   2   3  18   21.56    9.52
   2   3  19   12.32    7.57
  -2  -4  17   24.20   11.62
  -2  -4  16  292.18   33.84
  -2  -4  15    7.68    6.13
  -2  -4  14  342.40   33.47
  -2  -4  13    7.70    6.78
  -2  -4  12  426.69   34.74
  -2  -4  12  402.93   19.68
  -2  -4  11   26.25    8.75
  -2  -4  10  719.33   41.01
  -2  -4   9   13.84    6.23
  -2  -4   8  588.17   34.17
  -2  -4   8  428.42   11.19
  -2  -4   7   23.47    6.71
  -2  -4   7   10.39    2.13
   2   4  -6  550.29   32.11
  -2  -4   6  506.32   29.42
  -2  -4   6  506.52   16.63
   2   4  -5   12.86    5.31
  -2  -4   5   10.66    2.70
   2   4  -4  754.43   34.73
  -2  -4   4  708.75   17.78
   2   4  -4  721.87   31.08
  -2  -4   4  767.10   33.58
  -2  -4   3  112.45    6.43
   2   4  -3  137.35   14.65
  -2  -4   3  117.66   12.80
   2   4  -3  116.35   12.17
  -2  -4   2  454.64   24.27
   2   4  -2  432.38   22.25
   2   4  -1  476.82   22.88
  -2  -4   1  426.07   23.24
  -2  -4   0  356.23   20.64
   2   4   0  386.51   20.67
  -2  -4  -1  401.36   23.53
   2   4   1  394.51   21.23
   2   4   2  436.72   23.35
  -2  -4  -2  403.65   23.65
   2   4   3  165.50   15.45
  -2  -4  -3  182.55   16.02
   2   4   3  164.65   14.19
  -2  -4  -4  773.93   33.67
   2   4   4  812.93   34.77
   2   4   5   -0.79    2.13
   2   4   6  587.60   31.94
   2   4   7    6.21    4.48
   2   4   8  660.78   35.96
   2   4   8  634.68   35.48
   2   4   9   59.47   11.34
   2   4  10  767.38   42.34
   2   4  11   21.91    8.07
   2   4  12  344.07   30.90
   2   4  13    9.20    5.90
   2   4  14  261.99   28.95
   2   4  15   19.07    8.47
   2   4  16  355.98   36.21
   2   4  17   17.10   10.71
   2   4  18  128.73   24.01
   2   4  19   14.20    9.46
  -2  -5  17    6.61    5.60
  -2  -5  16   10.49    7.37
  -2  -5  15    2.50    3.66
  -2  -5  14    0.01    2.81
  -2  -5  13    7.74    4.51
  -2  -5  12   19.51    7.80
  -2  -5  11   21.39    7.88
  -2  -5  10    6.83    3.49
  -2  -5   9   50.70   10.83
  -2  -5   9   43.51    3.60
  -2  -5   8    4.34    1.68
  -2  -5   8   -0.45    2.40
  -2  -5   8    2.23    2.28
   2   5  -7  101.01   15.51
  -2  -5   7   94.77    9.17
   2   5  -6    0.16    2.82
  -2  -5   6    4.22    2.14
   2   5  -5   48.68    9.65
  -2  -5   5   45.84    5.62
   2   5  -5   43.40    9.91
   2   5  -4    5.14    4.58
  -2  -5   4    3.20    1.42
   2   5  -4    6.56    4.65
   2   5  -3    7.05    4.49
   2   5  -3    1.45    2.21
   2   5  -2    2.35    3.16
   2   5  -1   39.08    8.09
   2   5   0    4.02    3.44
   2   5   1   57.13    9.09
   2   5   2    4.47    2.23
   2   5   3    3.43    3.14
   2   5   4   10.97    5.15
   2   5   4    7.40    3.80
   2   5   5   50.98    9.72
   2   5   5   54.67    9.93
   2   5   6   11.14    5.28
   2   5   7   70.87   12.80
   2   5   8    8.86    5.18
   2   5   9   23.33    6.76
   2   5  10   11.46    6.63
   2   5  11   55.63   12.70
   2   5  11   43.66   12.05
   2   5  12   17.15    8.87
   2   5  13   11.72    6.87
   2   5  14    7.30    6.48
   2   5  15   17.26    8.32
   2   5  16    2.80    7.86
   2   5  17   -0.32    5.98
   2   5  18   -2.03    6.39
  -2  -6  16  110.80   22.03
  -2  -6  15   14.67    8.65
  -2  -6  14  212.48   28.05
  -2  -6  13    1.70    5.78
  -2  -6  12  382.55   35.55
  -2  -6  11    7.36    6.12
  -2  -6  10  232.20   26.22
  -2  -6   9   -4.35    5.78
  -2  -6   9    0.85    1.17
  -2  -6   9    0.79    3.00
   2   6  -8  222.12   24.92
  -2  -6   8  227.78   16.02
   2   6  -7   11.20    5.79
  -2  -6   7   12.68    4.04
   2   6  -6  551.97   37.50
  -2  -6   6  538.20   22.52
   2   6  -6  562.92   34.98
  -2  -6   5    9.08    2.99
   2   6  -5   23.17    7.94
   2   6  -5   11.15    5.64
   2   6  -4 1402.63   56.64
   2   6  -4 1342.65   52.15
   2   6  -3   18.93    6.60
   2   6  -3   17.01    6.10
   2   6  -2 1621.26   55.22
   2   6  -1    4.62    4.62
   2   6   0 1341.86   50.27
   2   6   1    7.57    2.64
   2   6   2 1565.12   55.33
   2   6   3   -2.47    2.49
   2   6   4 1479.92   56.39
   2   6   5   17.37    6.64
   2   6   6  603.87   36.93
   2   6   6  583.29   37.57
   2   6   7    5.83    5.78
   2   6   8  192.72   22.40
   2   6   9    5.39    6.16
   2   6  10  282.22   28.64
   2   6  11   12.65    7.64
   2   6  12  435.63   38.19
   2   6  13    6.09    6.77
   2   6  14  296.19   33.26
   2   6  15   20.66    9.30
   2   6  16  116.56   22.42
   2   6  17    4.58    6.92
  -2  -7  14   -5.30    7.98
  -2  -7  13   -0.63    3.78
  -2  -7  12    7.04    6.17
  -2  -7  11   24.65   12.21
  -2  -7  10   21.43    5.74
  -2  -7  10   18.93    7.75
  -2  -7   9    1.64    2.51
  -2  -7   9    9.56    6.17
   2   7  -8    7.73    4.95
  -2  -7   8    7.80    3.48
   2   7  -7    4.49    5.30
  -2  -7   7    2.21    2.24
  -2  -7   6   19.56    4.98
   2   7  -6   17.36    7.17
   2   7  -6   18.41    7.84
   2   7  -5    8.92    5.66
  -2  -7   5    9.33    3.50
   2   7  -5    6.16    5.58
   2   7  -4   34.24    9.40
   2   7  -4   33.45   10.26
   2   7  -3   15.39    6.79
   2   7  -2  112.77   16.12
   2   7  -1    5.59    5.38
   2   7   0    1.99    2.92
   2   7   1    5.78    5.42
   2   7   2  102.22   16.05
   2   7   3    1.66    1.84
   2   7   4   44.36   10.65
   2   7   5   12.01    6.54
   2   7   6    7.11    6.23
   2   7   7   36.78   10.54
   2   7   7   24.68    9.69
   2   7   8    4.28    3.26
   2   7   8    7.06    6.54
   2   7   9   36.57   11.46
   2   7   9   30.11   10.07
   2   7  10   24.73    9.89
   2   7  11   27.33    9.58
   2   7  12   12.22    8.00
   2   7  13    0.79    5.08
   2   7  14    0.29    4.97
   2   7  15    5.49    6.54
  -2  -8  13    5.99    7.26
  -2  -8  12  226.46   29.64
  -2  -8  11    7.17    7.95
  -2  -8  10  347.24   35.63
   2   8  -9    2.32    8.08
   2   8  -8  502.29   42.94
   2   8  -8  508.23   40.29
   2   8  -7   -4.91    4.23
   2   8  -7    5.66    6.75
  -2  -8   7    1.35    3.18
   2   8  -6  464.41   39.77
  -2  -8   6  544.99   27.06
   2   8  -6  532.18   39.60
   2   8  -5    8.42    5.67
   2   8  -5    8.53    9.98
   2   8  -4  497.71   39.82
   2   8  -4  569.78   39.96
   2   8  -3    9.88    6.28
   2   8  -2  468.83   35.99
   2   8  -1    0.02    2.41
   2   8   0  416.80   33.78
   2   8   1   -0.66    3.61
   2   8   2  518.90   38.08
   2   8   3   20.88    7.93
   2   8   4  580.33   41.33
   2   8   5   13.99    6.89
   2   8   6  516.69   40.86
   2   8   7   17.11   10.19
   2   8   8  539.47   42.77
   2   8   9    3.22    3.41
   2   8   9    1.89    6.96
   2   8  10  430.77   40.31
   2   8  10  430.01   40.70
   2   8  11    9.95    9.21
   2   8  11   16.85    9.11
   2   8  12  333.24   37.25
   2   8  12  352.58   38.39
   2   8  13    9.92    8.26
   2   8  14  201.56   30.76
  -2  -9  11    0.92    2.90
  -2  -9  10    3.57    3.20
   2   9  -9   -0.95    4.89
   2   9  -8   31.68   10.92
   2   9  -8   17.56    9.12
   2   9  -7    2.66    6.15
   2   9  -7   17.28    8.88
   2   9  -6   25.18   10.59
   2   9  -6    5.68    6.20
   2   9  -5   41.89   11.81
   2   9  -5   38.39   11.99
   2   9  -4    8.70    6.67
   2   9  -4   17.09    7.63
   2   9  -3    1.70    2.64
   2   9  -3    1.07    2.76
   2   9  -2    0.59    3.75
   2   9  -1    9.15    7.22
   2   9   0    1.88    2.99
   2   9   1   12.05    6.66
   2   9   2   10.89    6.69
   2   9   3    2.01    6.83
   2   9   4   11.87    6.82
   2   9   5   39.08   12.67
   2   9   6   21.42    9.14
   2   9   7   25.30    9.61
   2   9   8   28.88   11.15
   2   9   9   12.17    8.97
   2   9  10   13.40    8.61
   2   9  11    7.19    7.19
   2   9  11    5.22    6.79
   2   9  12   -1.64    2.82
   2   9  12   25.68   12.05
   2   9  13    3.99    3.88
   2  10  -8  117.56   21.99
   2  10  -8   87.12   19.94
   2  10  -7    0.31    3.51
   2  10  -7   -3.18    2.50
   2  10  -6  192.40   29.23
   2  10  -6  228.84   30.40
   2  10  -5    3.89    3.92
   2  10  -5   15.13    9.12
   2  10  -4  294.83   35.56
   2  10  -4  277.61   32.43
   2  10  -3   -0.27    2.39
   2  10  -3   15.04   10.38
   2  10  -2  214.67   27.93
   2  10  -1   12.97    7.26
   2  10   0  162.16   24.28
   2  10   1    7.41    7.37
   2  10   2  231.28   29.46
   2  10   3   16.54    8.74
   2  10   4  324.51   35.64
   2  10   5    9.02    9.46
   2  10   6  230.97   30.81
   2  10   7   10.81    5.99
   2  10   8   99.34   20.96
   2  10   9   18.62   10.15
   2  10  10   70.26   18.56
   2  11  -5   21.04   10.72
   2  11  -4    6.97    5.58
   2  11  -3   39.86   12.51
   2  11  -2   14.77    8.68
   2  11  -1   12.21    8.39
   2  11   0   28.17   13.05
   2  11   1   15.73   10.54
   2  11   2   -3.14    4.21
   2  11   3   25.61   11.57
   2  11   4   18.32   10.18
   2  11   5    9.23    6.01
   2  11   6   13.34    9.29
  -3  10  -3    8.05    7.41
  -3   9   4   13.51    9.50
  -3   9   3  273.35   35.77
  -3   9   2   16.56    9.04
  -3   9   1  357.09   40.18
  -3   9   0    7.29    9.48
  -3   9  -1  308.16   36.85
  -3   9  -2    6.66    6.20
  -3   9  -3  265.81   33.21
  -3   9  -3  228.26   31.97
  -3   9  -4    9.62    9.66
  -3   9  -4    6.36   10.13
  -3   9  -5  210.31   29.87
  -3   9  -5  202.72   30.38
  -3   9  -6   -1.35    3.40
  -3   9  -6   16.38    8.85
  -3   9  -7  127.29   23.77
  -3   9  -8   25.58   11.05
  -3   9  -9  110.58   22.95
  -3   8  10    9.42    9.39
  -3   8   9   12.24    9.91
  -3   8   8   -8.23    6.50
  -3   8   7   -6.20    5.60
  -3   8   6    3.09    6.36
  -3   8   5   25.08   10.86
  -3   8   4    1.51    5.21
  -3   8   3   58.87   16.47
  -3   8   2   43.13   13.73
  -3   8   1    9.40    8.05
  -3   8   0   14.59    8.62
  -3   8  -1   -5.56    4.45
  -3   8  -2    1.61    5.84
  -3   8  -3   14.44    9.51
  -3   8  -4    6.22    4.77
  -3   8  -4   10.74    5.24
  -3   8  -5   26.94    9.68
  -3   8  -5   33.00   11.99
  -3   8  -6    5.85    5.50
  -3   8  -6    7.33    5.09
  -3   8  -7   -3.21    5.42
  -3   8  -7    3.56    6.73
  -3   8  -8   13.14    8.49
  -3   8  -8   23.66   11.30
   3  -8   9    9.15    7.94
  -3   8  -9    8.89    7.56
  -3   8  -9   11.20    8.14
   3  -8  10   12.07    9.02
  -3   8 -10   -7.92    7.19
   3  -8  11    3.41    3.86
   3  -8  11    5.55    6.38
   3  -8  12    4.82    6.16
  -3   7  12   17.44   10.10
  -3   7  11  240.63   33.86
  -3   7  11  258.55   33.72
  -3   7  10   39.86   14.08
  -3   7  10   22.76   10.89
  -3   7   9  330.90   38.59
  -3   7   9  353.46   36.82
  -3   7   8   -0.55    5.49
  -3   7   8   17.15   11.30
  -3   7   7  730.02   55.30
  -3   7   6   13.22    8.72
  -3   7   5  742.30   54.36
  -3   7   4   19.34    9.93
  -3   7   3  294.03   32.68
  -3   7   2   72.26   16.42
  -3   7   1  803.58   52.96
  -3   7   0   17.12   10.86
  -3   7  -1 1031.05   59.41
  -3   7  -2   43.99   12.42
  -3   7  -3  396.91   36.43
  -3   7  -4   52.49   14.04
  -3   7  -4   38.94   10.97
  -3   7  -5  420.62   36.61
  -3   7  -5  391.80   36.80
  -3   7  -6   18.49    7.77
  -3   7  -6    2.06    5.31
  -3   7  -7  722.97   48.78
  -3   7  -7  632.87   48.04
  -3   7  -8   14.54   10.04
  -3   7  -8   15.50    9.17
  -3   7  -9  393.72   37.03
   3  -7   9  453.54   40.02
  -3   7  -9  393.41   38.59
  -3   7 -10    4.15    8.77
   3  -7  10   20.24   10.70
   3  -7  10    1.69    4.01
   3  -7  11  218.07   28.48
   3  -7  11  249.51   29.58
   3  -7  12   20.47    8.95
   3  -7  12   23.68    9.32
   3  -7  13  242.99   30.48
   3  -7  13  243.33   31.04
   3  -7  14   12.48    8.17
  -3   6  14    6.20    4.61
  -3   6  13   -4.69    5.64
  -3   6  12    7.46    7.32
  -3   6  11   28.88   12.54
  -3   6  10   13.75    7.57
  -3   6  10    9.66    5.04
  -3   6   9   20.99    8.96
  -3   6   9    8.42    7.18
  -3   6   8   -8.89    7.42
  -3   6   8    4.85    4.86
  -3   6   7    7.64    5.20
  -3   6   7   -2.58    4.06
  -3   6   6   56.04   12.73
  -3   6   6   47.17   12.94
  -3   6   5   32.89   10.55
  -3   6   4   12.49    8.42
  -3   6   3   31.80   10.53
  -3   6   2   33.28   10.91
  -3   6   1   36.93   10.80
  -3   6   0   71.63   14.79
  -3   6  -1    8.35    6.13
  -3   6  -2   10.54    4.18
  -3   6  -3   27.38    9.15
  -3   6  -4   35.84   11.29
  -3   6  -4   23.22    7.85
  -3   6  -5   27.03    9.57
  -3   6  -5   20.69    8.60
  -3   6  -6   38.83   10.40
  -3   6  -6   54.19   13.14
  -3   6  -7   13.20    7.21
  -3   6  -7   15.95    7.25
  -3   6  -8   29.24   10.52
  -3   6  -8   35.00   10.92
   3  -6   9   -0.67    2.61
  -3   6  -9    0.15    5.39
   3  -6  10    2.00    4.45
   3  -6  10   12.63    6.04
   3  -6  11   28.45    9.05
   3  -6  11   23.77    8.78
   3  -6  12    0.83    3.16
   3  -6  12   11.66    8.08
   3  -6  13   11.79    6.57
   3  -6  13   11.69    7.01
   3  -6  14    2.61    3.57
   3  -6  14    2.93    7.07
   3  -6  15    8.45    9.61
   3  -6  15   -3.40    5.57
   3  -6  16    4.85    5.24
  -3   5  15  105.24   21.31
  -3   5  15  124.63   23.95
  -3   5  14   13.92    9.04
  -3   5  14   10.60    8.25
  -3   5  13  118.46   21.28
  -3   5  13  121.93   22.17
  -3   5  12    3.37    5.41
  -3   5  11  286.02   31.24
  -3   5  10   14.95    9.19
  -3   5   9  350.02   32.57
  -3   5   8    4.43    4.51
  -3   5   7  424.19   36.82
  -3   5   7  425.21   34.00
  -3   5   6    9.45    8.20
  -3   5   6    6.01    6.07
  -3   5   5  490.67   38.19
  -3   5   5  502.31   35.03
  -3   5   4  142.02   18.22
  -3   5   4  106.68   18.40
  -3   5   3  336.90   30.89
  -3   5   2   13.94    6.40
  -3   5   1  784.19   45.12
  -3   5   0   -2.75    3.29
  -3   5  -1 1003.18   50.46
  -3   5  -2   -2.78    4.18
  -3   5  -3  305.66   27.41
  -3   5  -4   85.98   14.10
  -3   5  -4   74.35   14.14
  -3   5  -5  272.14   24.81
  -3   5  -5  274.79   26.53
  -3   5  -6   59.65   12.70
  -3   5  -6   64.10   12.43
  -3   5  -7  575.39   36.93
  -3   5  -7  462.41   35.31
  -3   5  -8    0.14    2.37
   3  -5   9  398.66   31.33
   3  -5   9  390.84   33.54
  -3   5  -9  384.20   33.41
   3  -5  10   13.16    7.01
   3  -5  10    4.13    5.86
   3  -5  11  241.42   25.75
   3  -5  11  209.88   25.71
   3  -5  12   11.69    7.49
   3  -5  12    9.84    7.36
   3  -5  13  118.39   20.12
   3  -5  13  121.94   19.81
   3  -5  14    9.37    7.27
   3  -5  14    1.97    3.85
   3  -5  15   89.37   18.43
   3  -5  15   70.14   16.28
   3  -5  16    4.05    3.88
   3  -5  16    7.48    8.05
   3  -5  17  119.01   21.79
  -3   4  16    8.59    6.66
  -3   4  15   10.75    7.93
  -3   4  14    4.62    4.38
  -3   4  13    1.60    2.66
  -3   4  12   13.60    7.25
  -3   4  11   -1.74    3.51
  -3   4  10   11.43    6.64
  -3   4   9   64.61   13.19
  -3   4   9   62.59   13.66
  -3   4   8   24.24    8.35
  -3   4   7  131.18   17.57
  -3   4   6   15.71    6.61
  -3   4   5   27.81    8.82
  -3   4   5    8.96    4.20
  -3   4   4    6.33    3.95
  -3   4   4    4.56    3.90
  -3   4   3    3.09    3.53
  -3   4   3   -0.38    2.02
  -3   4   2   41.34   10.07
  -3   4   1   17.34    6.58
  -3   4   0   51.38   10.23
  -3   4  -1    4.02    3.18
  -3   4  -2   26.78    7.87
  -3   4  -3    7.84    5.23
  -3   4  -4   13.02    5.49
  -3   4  -4   16.84    5.24
  -3   4  -5    6.43    3.84
  -3   4  -5    5.81    4.26
  -3   4  -6    3.16    4.06
  -3   4  -6    1.03    3.85
  -3   4  -7   38.99    9.65
  -3   4  -7   47.87    9.71
   3  -4   8   12.55    4.38
  -3   4  -8   12.54    6.35
   3  -4   8    5.18    4.49
   3  -4   9  118.93   15.50
   3  -4   9   95.91   15.99
   3  -4  10   -1.45    2.00
   3  -4  10    0.39    2.12
   3  -4  11   -0.98    2.14
   3  -4  11   -2.57    2.84
   3  -4  12    5.02    3.79
   3  -4  12   12.37    6.64
   3  -4  13   -1.57    3.67
   3  -4  13   -6.47    6.13
   3  -4  14   -1.75    4.26
   3  -4  14    1.86    4.12
   3  -4  15   24.16    9.09
   3  -4  15   51.29   13.74
   3  -4  16    1.70    5.31
   3  -4  16    5.96    5.71
   3  -4  17   17.42    9.75
   3  -4  17    8.80    8.50
   3  -4  18    1.73    4.69
  -3   3  17  197.40   30.55
  -3   3  16   10.94    8.28
  -3   3  15  282.67   33.94
  -3   3  14   -2.83    3.27
  -3   3  13  238.44   29.36
  -3   3  12    5.34    5.32
  -3   3  11  590.58   42.40
  -3   3  10    6.76    6.50
  -3   3   9  777.25   44.86
  -3   3   8   15.34    6.91
  -3   3   7  631.12   37.43
  -3   3   6   27.31    8.35
  -3   3   6   24.47    9.07
  -3   3   5  959.00   40.59
  -3   3   4   32.56    7.48
  -3   3   4   27.40    7.67
  -3   3   3  765.43   37.22
  -3   3   3  792.60   38.69
  -3   3   3  792.80   34.25
  -3   3   2   35.12    7.48
  -3   3   2   28.71    8.56
  -3   3   2   35.46    8.56
  -3   3   1 2299.21   64.14
  -3   3   1 2308.07   63.05
   3  -3  -1 2376.02   56.97
  -3   3   0   38.45    9.36
  -3   3   0   40.89    9.55
   3  -3   0   24.26    7.11
   3  -3   0   42.45    9.30
  -3   3  -1 2889.08   69.36
   3  -3   1 2854.26   57.95
  -3   3  -1 2781.28   67.86
  -3   3  -2   88.89   12.79
  -3   3  -2   57.31    9.66
   3  -3   2   70.74    9.07
  -3   3  -3  968.86   39.47
  -3   3  -3  862.50   33.12
  -3   3  -3  837.10   37.05
  -3   3  -4    7.02    5.33
  -3   3  -4   11.28    5.19
  -3   3  -4    5.48    4.26
  -3   3  -5  852.08   36.57
  -3   3  -5  800.55   34.15
  -3   3  -5  746.85   36.49
  -3   3  -6    8.07    5.41
  -3   3  -6   15.31    6.30
   3  -3   7  786.45   35.02
  -3   3  -7  748.79   38.07
   3  -3   8   77.90   12.03
   3  -3   8   63.36   12.42
   3  -3   9  687.79   35.38
   3  -3   9  678.70   40.01
   3  -3  10   40.09   10.52
   3  -3  10   26.12    7.97
   3  -3  11  817.22   42.26
   3  -3  11  836.23   47.33
   3  -3  12    5.49    6.06
   3  -3  12   14.63    8.50
   3  -3  13  345.91   30.50
   3  -3  13  359.12   32.88
   3  -3  14    8.20    5.86
   3  -3  14    8.26    6.85
   3  -3  15  244.16   27.58
   3  -3  15  243.30   28.24
   3  -3  16    5.61    7.52
   3  -3  16    8.84    7.69
   3  -3  17  309.42   33.43
   3  -3  17  307.98   34.04
   3  -3  18   21.61   10.69
   3  -3  19   87.66   19.30
  -3   2  17    4.62    5.26
  -3   2  16    4.74    7.47
  -3   2  15   51.72   14.33
  -3   2  14   -1.05    4.52
  -3   2  13   -0.44    3.25
  -3   2  12   17.75    7.96
  -3   2  11   39.77   11.28
  -3   2  10    5.09    5.51
  -3   2   9   11.24    5.58
  -3   2   8    8.68    4.90
  -3   2   8    3.21    2.93
  -3   2   7    3.65    2.96
  -3   2   7    2.33    2.65
  -3   2   6   15.25    5.16
  -3   2   6    8.83    4.77
  -3   2   5    6.87    4.57
  -3   2   5    8.13    4.16
  -3   2   4    1.92    2.99
   3  -2  -4    3.57    2.18
  -3   2   4    2.67    1.90
  -3   2   3   23.60    5.74
  -3   2   3   20.35    6.00
   3  -2  -3   27.83    6.07
  -3   2   2  104.91   12.32
  -3   2   2  118.00   13.85
  -3   2   2  111.06   10.95
   3  -2  -2  109.15   11.12
  -3   2   1   44.74    8.39
  -3   2   1   60.44    9.38
   3  -2  -1   46.63    6.97
  -3   2   1   50.91    6.93
  -3   2   0  172.44   16.14
   3  -2   0  203.75   13.63
  -3   2   0  168.09   14.75
   3  -2   1   24.67    4.60
  -3   2  -1   22.42    5.30
  -3   2  -1   27.64    6.75
   3  -2   1   29.31    6.21
   3  -2   2  123.84   12.64
  -3   2  -2  137.76   14.37
  -3   2  -2  105.39   11.58
   3  -2   2  127.62   10.20
  -3   2  -3   17.68    4.93
   3  -2   3   23.64    5.58
  -3   2  -3   20.30    5.54
  -3   2  -3   25.45    5.10
   3  -2   4   24.36    5.76
  -3   2  -4   24.94    5.82
  -3   2  -4   26.26    6.57
  -3   2  -4   23.66    4.93
  -3   2  -5   17.01    4.78
   3  -2   5   14.12    5.26
  -3   2  -5   17.39    5.17
  -3   2  -6    9.42    3.72
   3  -2   6   12.83    4.91
  -3   2  -6   13.34    4.82
   3  -2   6    8.92    3.76
  -3   2  -7   11.35    4.30
   3  -2   7   12.68    4.21
   3  -2   7   14.23    6.08
   3  -2   7   14.22    4.84
  -3   2  -8   19.36    5.03
   3  -2   8   11.82    4.77
   3  -2   8   27.94    8.00
   3  -2   8   21.33    5.89
   3  -2   9    1.30    2.11
   3  -2   9    2.64    2.82
   3  -2   9    1.79    1.77
  -3   2  -9    2.58    2.22
   3  -2  10    2.10    2.11
   3  -2  10    8.72    5.32
   3  -2  11   15.84    6.02
   3  -2  11    8.63    3.79
   3  -2  12    4.74    2.99
   3  -2  12    5.27    6.12
   3  -2  13    9.55    5.68
   3  -2  13   15.09    5.96
   3  -2  14   -1.84    2.40
   3  -2  14   15.15    7.65
   3  -2  15    6.99    2.82
   3  -2  15   12.37    7.53
   3  -2  16    3.83    5.03
   3  -2  16    4.52    5.97
   3  -2  17   -1.93    4.31
   3  -2  18   -7.48    4.34
   3  -2  19   -4.57    7.32
   3  -2  20    8.12    8.25
  -3   1  18   23.77   12.56
  -3   1  17  224.14   31.26
  -3   1  16    4.77    6.39
  -3   1  15  305.72   33.89
  -3   1  14   17.40    8.64
  -3   1  13  178.53   23.95
  -3   1  12    6.70    5.08
  -3   1  11  658.57   41.58
  -3   1  10   75.68   11.11
  -3   1  10   72.19   13.53
  -3   1   9  973.72   46.00
  -3   1   9  948.58   38.34
  -3   1   8    9.67    5.35
  -3   1   8    7.18    5.36
  -3   1   7  948.94   37.75
  -3   1   7  957.21   41.12
  -3   1   6   91.38   11.82
  -3   1   6  114.25   14.01
  -3   1   5 1621.30   49.03
   3  -1  -5 1683.46   46.64
  -3   1   5 1651.44   47.83
  -3   1   4   23.55    6.94
   3  -1  -4   27.24    6.10
  -3   1   4   28.63    7.35
   3  -1  -3  969.17   30.92
  -3   1   3  978.96   31.82
   3  -1  -3 1003.49   38.83
  -3   1   3  919.74   35.96
  -3   1   2   11.77    4.53
   3  -1  -2   30.41    7.92
  -3   1   2   13.59    5.57
   3  -1  -2   13.73    3.97
  -3   1   1 2587.74   59.66
   3  -1  -1 2782.52   63.81
   3  -1  -1 2597.39   43.33
  -3   1   1 2641.23   50.80
  -3   1   1 2705.62   40.75
   3  -1   0   57.40   10.84
  -3   1   0   12.27    5.30
  -3   1   0   38.84    9.46
   3  -1   0   32.79    5.28
   3  -1   1 3454.14   71.85
   3  -1   1 3362.41   53.50
  -3   1  -1 3276.15   66.14
   3  -1   1 3463.31   70.41
  -3   1  -1 3232.30   52.98
   3  -1   1 3399.09   41.80
  -3   1  -2   22.65    7.10
   3  -1   2   42.34    9.09
  -3   1  -2    3.96    2.42
   3  -1   2   13.58    5.02
   3  -1   2   -0.79    1.76
   3  -1   2   41.61    9.05
  -3   1  -2   10.66    2.88
  -3   1  -3  878.74   33.96
   3  -1   3  979.02   36.82
   3  -1   3 1027.84   30.72
   3  -1   3  939.31   36.64
  -3   1  -3  899.85   28.46
  -3   1  -4    6.05    2.69
   3  -1   4    7.63    3.74
  -3   1  -4   12.77    4.97
   3  -1   4   14.68    5.40
   3  -1   4   22.11    6.33
   3  -1   4    6.41    3.30
   3  -1   5 1486.05   34.97
  -3   1  -5 1361.53   41.19
   3  -1   5 1376.85   32.47
   3  -1   5 1468.52   44.38
   3  -1   5 1384.26   45.26
   3  -1   5 1424.18   44.18
   3  -1   5 1502.97   40.81
   3  -1   6   27.37    6.29
   3  -1   6   44.63    7.16
  -3   1  -6   25.50    6.56
   3  -1   6   36.44    8.18
   3  -1   6   33.24    9.42
   3  -1   6   31.17    5.81
   3  -1   7 1015.70   33.45
  -3   1  -7  991.81   33.96
   3  -1   7 1103.51   35.96
   3  -1   7 1039.52   42.37
  -3   1  -8   11.80    4.87
   3  -1   8   16.46    5.86
   3  -1   8   10.79    4.72
   3  -1   8   21.68    7.13
  -3   1  -9  706.61   27.69
   3  -1   9  699.10   32.05
   3  -1   9  741.59   38.49
  -3   1 -10   72.30    9.23
   3  -1  10   51.94   11.13
   3  -1  10   55.94   10.17
   3  -1  11  859.57   40.12
  -3   1 -11  890.81   28.46
   3  -1  11  912.44   45.77
  -3   1 -12   38.46    6.17
   3  -1  12   36.61    9.35
   3  -1  12   32.24   10.37
   3  -1  13  213.60   22.34
   3  -1  13  225.11   24.66
   3  -1  14    6.75    5.03
   3  -1  14    3.58    5.37
   3  -1  15  221.77   25.36
   3  -1  16   22.57    9.40
   3  -1  17  346.69   34.45
   3  -1  18   -5.45    5.06
   3  -1  19   64.37   16.72
   3  -1  20   -3.70    6.53
  -3   0  18    4.30    4.18
  -3   0  17    7.84    7.79
  -3   0  16   -2.93    3.30
  -3   0  15    3.25    4.43
  -3   0  14    9.18    6.06
  -3   0  13    6.26    4.96
  -3   0  12   35.46    7.17
  -3   0  12   33.23    9.70
  -3   0  11   50.64    8.28
  -3   0  11   35.38    9.05
  -3   0  10    7.63    6.25
  -3   0  10    3.36    3.37
  -3   0   9   41.15    9.45
  -3   0   9   30.90    6.72
  -3   0   8    8.70    5.02
  -3   0   8    6.10    3.86
  -3   0   7   68.18    9.86
   3   0  -7   61.42    9.48
  -3   0   7   67.39   10.85
  -3   0   6   36.87    7.59
   3   0  -6   31.12    6.61
  -3   0   6   29.16    6.23
  -3   0   5   87.61   10.31
   3   0  -5   77.74    9.68
   3   0  -5   78.03   10.55
  -3   0   5   72.48    9.67
  -3   0   4  223.28   15.26
   3   0  -4  229.21   17.81
  -3   0   4  213.97   17.17
   3   0  -4  239.66   15.52
  -3   0   3    8.46    3.66
   3   0  -3    7.53    3.15
  -3   0   3    2.26    2.95
   3   0  -3    5.14    4.04
   3   0  -2   13.48    4.27
  -3   0   2   23.20    5.50
   3   0  -2   20.46    5.38
  -3   0   2   19.08    4.21
   3   0  -2   15.18    3.36
   3   0  -1   18.30    5.71
  -3   0   1    2.30    2.42
   3   0  -1   11.39    5.12
  -3   0   1   10.34    2.57
   3   0  -1   10.62    2.43
   3   0   0 1132.28   37.64
   3   0   0 1133.58   37.09
   3   0   0 1026.15   17.54
  -3   0   0 1048.93   36.61
  -3   0   0 1142.75   24.60
   3   0   1   22.64    6.00
  -3   0  -1    9.78    4.72
   3   0   1   18.83    5.68
  -3   0  -1    6.16    2.08
   3   0   2  150.86    8.82
  -3   0  -2  129.45   12.74
   3   0   2  122.12   12.13
  -3   0  -2  124.77    7.80
   3   0   2  124.20   12.53
   3   0   3    8.11    3.53
   3   0   3    5.84    1.76
  -3   0  -3   10.49    3.61
  -3   0  -3   10.18    3.21
   3   0   3    6.19    1.38
   3   0   3    8.93    1.73
   3   0   4  246.79   17.30
   3   0   4  247.26   10.23
  -3   0  -4  246.92   17.06
   3   0   4  267.56   11.50
   3   0   4  248.55   17.41
  -3   0  -4  240.70   18.18
   3   0   4  268.30   13.73
   3   0   5   58.35    6.04
   3   0   5   61.52    8.74
  -3   0  -5   49.27    7.91
  -3   0  -5   53.80    8.50
   3   0   5   47.76    8.12
   3   0   5   63.46    7.54
  -3   0  -6   77.56   10.57
   3   0   6   67.92    7.42
   3   0   6   62.85    9.65
   3   0   6   70.54    9.55
   3   0   6   74.09    8.77
  -3   0  -6   72.93    9.29
  -3   0  -7  139.36   14.46
  -3   0  -7  157.29   11.82
   3   0   7  153.76   13.52
  -3   0  -7  132.96   12.34
   3   0   7  133.93   11.55
   3   0   7  161.37   15.88
  -3   0  -8    2.58    2.72
   3   0   8    3.72    3.54
  -3   0  -8    5.40    3.48
   3   0   8    2.10    3.18
  -3   0  -8   -1.05    1.29
  -3   0  -9    8.78    4.17
  -3   0  -9    7.41    3.21
   3   0   9    8.27    4.04
   3   0   9    7.42    3.19
  -3   0  -9   10.02    3.73
  -3   0 -10    3.87    3.75
   3   0  10    3.48    3.51
  -3   0 -10    0.36    1.25
   3   0  10   -1.52    3.35
  -3   0 -11  100.88   12.86
  -3   0 -11   89.89    9.32
   3   0  11  107.64   14.30
   3   0  11   96.64   14.39
   3   0  12   31.16    8.41
  -3   0 -12   39.09    8.56
  -3   0 -12   28.92    5.04
   3   0  12   49.70   10.98
  -3   0 -13   19.99    6.06
   3   0  13   33.87    9.97
  -3   0 -14   11.31    4.95
   3   0  14    6.88    5.01
  -3   0 -15    3.87    2.95
   3   0  15    5.24    5.08
   3   0  16    3.79    4.17
   3   0  17    2.53    6.09
   3   0  18    2.35    6.04
   3   0  19   21.14   10.98
   3   0  20    3.30    5.22
  -3  -1  18   -2.81    3.90
  -3  -1  17  239.72   31.09
  -3  -1  16    3.84    7.14
  -3  -1  15  256.73   29.85
  -3  -1  14   11.16    7.29
  -3  -1  13  136.93   19.95
  -3  -1  13  135.08   12.03
  -3  -1  12   28.94    9.19
  -3  -1  12   21.93    5.45
  -3  -1  11  451.72   33.00
  -3  -1  11  464.24   23.90
   3   1 -10   17.91    4.96
  -3  -1  10   16.30    5.67
  -3  -1  10   19.09    7.25
   3   1  -9  448.99   20.93
  -3  -1   9  489.24   25.16
  -3  -1   9  483.60   30.77
   3   1  -8    7.73    3.50
  -3  -1   8    1.91    2.99
  -3  -1   8    5.62    5.40
  -3  -1   7  494.95   27.73
  -3  -1   7  426.81   23.70
   3   1  -7  463.51   21.48
   3   1  -6   56.32    7.94
  -3  -1   6   72.96   10.20
  -3  -1   6   47.65    8.36
  -3  -1   5 1738.16   44.85
  -3  -1   5 1606.09   45.74
   3   1  -5 1630.84   43.42
   3   1  -5 1666.98   40.63
  -3  -1   4   51.55    7.93
  -3  -1   4   41.03    8.49
   3   1  -4   38.68    6.91
   3   1  -4   39.08    6.92
  -3  -1   3 1135.76   37.80
   3   1  -3 1105.48   29.88
  -3  -1   3 1184.86   30.73
   3   1  -3 1108.31   33.15
  -3  -1   2   99.34   11.56
   3   1  -2   93.48    9.83
  -3  -1   2   95.82    7.91
   3   1  -2   87.90    7.61
  -3  -1   2   81.09    7.31
   3   1  -1  596.91   24.62
  -3  -1   1  630.80   26.57
  -3  -1   1  630.37   27.73
  -3  -1   1  612.79   16.46
  -3  -1   1  581.89   16.45
   3   1   0   27.31    5.58
  -3  -1   0   30.11    6.35
  -3  -1   0   21.57    2.58
  -3  -1   0   25.21    6.17
   3   1   1  601.17   25.11
  -3  -1  -1  606.99   26.66
  -3  -1  -1  551.77   24.97
   3   1   2  128.13   12.02
  -3  -1  -2  134.57   12.57
   3   1   2  114.23    9.77
  -3  -1  -2  119.62   11.89
   3   1   3  748.15   28.51
  -3  -1  -3  637.49   12.38
  -3  -1  -3  732.63   29.49
   3   1   3  748.79   26.14
   3   1   3  702.12   16.03
  -3  -1  -4   18.50    5.80
  -3  -1  -4   18.44    3.30
   3   1   4   27.36    6.08
   3   1   4   17.57    3.27
   3   1   4   21.43    5.32
   3   1   5 2005.54   48.80
   3   1   5 2016.05   35.72
  -3  -1  -5 2055.55   34.47
   3   1   5 1965.23   48.05
  -3  -1  -5 1960.41   49.85
  -3  -1  -6   12.38    5.72
  -3  -1  -6   19.42    4.58
  -3  -1  -6   17.83    6.32
   3   1   6   27.97    7.32
   3   1   6   17.30    5.11
   3   1   7  771.28   28.19
  -3  -1  -7  777.25   26.75
  -3  -1  -7  783.17   29.94
  -3  -1  -7  760.12   32.04
   3   1   7  782.95   33.82
   3   1   8    6.61    3.60
  -3  -1  -8    4.43    3.16
  -3  -1  -8    9.05    4.11
   3   1   8    8.05    4.02
  -3  -1  -8    5.15    3.40
   3   1   9  373.88   23.13
  -3  -1  -9  389.34   22.36
  -3  -1  -9  369.51   20.68
  -3  -1  -9  369.62   23.65
   3   1   9  379.96   25.97
  -3  -1 -10   19.43    6.39
  -3  -1 -10   15.94    5.20
   3   1  10   18.44    6.62
   3   1  10   22.04    7.40
   3   1  11  734.97   36.97
  -3  -1 -11  748.03   35.31
  -3  -1 -11  733.55   28.42
  -3  -1 -12   58.91   10.96
   3   1  12   51.84   10.85
  -3  -1 -12   48.21    7.47
   3   1  13  232.53   23.48
  -3  -1 -13  215.32   14.09
  -3  -1 -13  219.36   20.04
   3   1  14    4.55    3.99
  -3  -1 -14    1.90    3.13
  -3  -1 -15  198.70   20.39
   3   1  15  210.29   24.59
  -3  -1 -16    6.91    5.86
   3   1  16   19.97    9.57
   3   1  17  320.36   33.22
   3   1  18   17.18    8.80
   3   1  19  106.14   20.79
   3   1  20   13.34    9.49
  -3  -2  18   16.89    9.49
  -3  -2  17   29.86   11.53
  -3  -2  16    4.37    3.77
  -3  -2  15    4.06    7.77
  -3  -2  14   15.70    7.19
  -3  -2  13   14.33    4.06
  -3  -2  13    4.13    4.03
  -3  -2  12    7.26    3.84
  -3  -2  12   12.47    5.76
  -3  -2  11  109.52   11.46
  -3  -2  11  120.81   16.46
   3   2 -10    8.91    2.22
  -3  -2  10    6.09    2.56
  -3  -2  10    8.39    4.03
   3   2  -9   37.39    4.67
  -3  -2   9   35.35    7.03
   3   2  -9   33.10    6.44
  -3  -2   9   33.02    7.51
   3   2  -8   56.15    6.10
  -3  -2   8   60.92    9.16
  -3  -2   8   62.26   10.71
   3   2  -7    4.64    2.72
  -3  -2   7    3.08    2.91
  -3  -2   7    5.04    4.57
   3   2  -6    1.86    1.51
  -3  -2   6    0.64    1.94
  -3  -2   5   48.66    8.25
   3   2  -5   59.62    6.73
  -3  -2   5   49.33    8.27
  -3  -2   5   64.26    8.76
  -3  -2   4  110.56   10.41
   3   2  -4  101.36    9.11
  -3  -2   4  116.33   10.87
  -3  -2   4   98.36   10.83
  -3  -2   3   26.26    5.01
   3   2  -3   22.38    4.71
  -3  -2   3   19.90    4.36
  -3  -2   3   19.97    3.99
  -3  -2   3   27.98    5.62
   3   2  -2    1.23    1.96
  -3  -2   2    3.26    2.86
  -3  -2   2    2.63    1.86
  -3  -2   2    1.93    2.04
  -3  -2   1    7.20    3.25
  -3  -2   1    3.78    1.50
  -3  -2   1    2.30    1.80
   3   2  -1    6.88    2.82
   3   2  -1    6.30    2.46
  -3  -2   0  634.24   25.31
   3   2   0  632.15   16.25
   3   2   0  659.53   19.25
  -3  -2   0  523.70   12.01
   3   2   0  641.07   24.62
  -3  -2  -1    9.97    4.10
  -3  -2  -1    6.65    2.68
   3   2   1   12.69    2.91
   3   2   2   80.63    4.56
  -3  -2  -2   83.71    9.52
   3   2   2   86.72    7.52
  -3  -2  -2   91.51    6.76
  -3  -2  -3   16.48    4.23
   3   2   3    9.44    2.89
  -3  -2  -3    7.80    2.36
  -3  -2  -3   14.93    2.95
   3   2   3   15.78    3.71
  -3  -2  -4  185.89   11.11
   3   2   4  198.42   12.42
  -3  -2  -4  178.55   13.02
   3   2   4  174.56   12.81
  -3  -2  -4  183.98   14.73
  -3  -2  -5  100.92    9.02
  -3  -2  -5  109.25   11.83
  -3  -2  -5  103.32   10.55
   3   2   5   99.94   10.73
   3   2   5   99.13    9.10
  -3  -2  -6   18.91    5.19
  -3  -2  -6   13.16    3.72
   3   2   6   21.08    5.05
   3   2   6   14.28    4.33
  -3  -2  -7    6.36    3.62
  -3  -2  -7    4.18    2.11
   3   2   7    0.93    1.06
  -3  -2  -8   95.32   12.00
  -3  -2  -8   99.87   11.07
   3   2   8  116.51   12.63
  -3  -2  -9    2.32    2.95
   3   2   9    4.34    3.83
  -3  -2 -10   30.90    7.51
   3   2  10   34.64    8.05
  -3  -2 -11   61.88   10.34
   3   2  11   72.91   12.00
  -3  -2 -12    0.39    2.51
   3   2  12    8.06    4.58
  -3  -2 -13   37.79    8.73
   3   2  13   33.47    9.62
  -3  -2 -14   11.87    5.97
   3   2  14   20.78    7.77
   3   2  15    1.52    1.98
  -3  -2 -15    4.25    4.94
  -3  -2 -16    4.06    3.74
   3   2  16    3.14    5.11
   3   2  17   24.97   11.00
   3   2  18    6.84    7.65
   3   2  19    4.40    6.72
   3   2  20   11.51    8.64
  -3  -3  18   -4.03    5.55
  -3  -3  17  194.77   28.18
  -3  -3  16    9.68    6.73
  -3  -3  15  417.62   38.22
  -3  -3  14   12.90    8.26
  -3  -3  13  379.09   33.74
  -3  -3  12    7.26    3.89
  -3  -3  12    7.97    5.41
  -3  -3  11  721.52   30.70
  -3  -3  11  776.77   43.79
  -3  -3  10  106.40   16.72
  -3  -3  10   90.53   11.76
  -3  -3   9 1026.12   46.78
  -3  -3   9  998.26   36.77
   3   3  -9 1028.61   34.10
  -3  -3   8   64.15   12.11
   3   3  -8   52.18    7.43
  -3  -3   7 1059.84   42.29
   3   3  -7 1043.39   28.28
  -3  -3   6   45.37   10.09
   3   3  -6   37.87    5.24
  -3  -3   5 1710.75   38.07
  -3  -3   5 1634.95   47.27
   3   3  -5 1695.95   27.15
  -3  -3   5 1776.39   47.40
  -3  -3   4  254.69   18.08
  -3  -3   4  245.76   14.98
  -3  -3   4  240.83   16.31
   3   3  -3 1665.33   44.21
  -3  -3   3 1592.38   38.12
  -3  -3   3 1604.64   38.52
  -3  -3   2  298.05   17.24
   3   3  -2  303.27   18.16
  -3  -3   2  276.29   15.12
  -3  -3   1 2276.59   47.88
  -3  -3   1 2101.43   38.91
   3   3  -1 2377.02   48.18
   3   3  -1 2159.18   36.71
  -3  -3   0   84.86    7.54
  -3  -3   0  110.35   11.01
   3   3   0   92.08    7.03
  -3  -3  -1 2534.23   52.29
  -3  -3  -1 2451.61   33.22
   3   3   1 2526.65   36.91
  -3  -3  -1 2389.66   47.77
  -3  -3  -2  585.83   26.00
   3   3   2  561.47   18.54
  -3  -3  -2  544.17   18.15
  -3  -3  -2  547.43   22.91
   3   3   3 1688.69   34.22
  -3  -3  -3 1622.31   44.39
  -3  -3  -3 1699.94   36.14
  -3  -3  -3 1681.43   39.40
   3   3   4   78.30    9.62
  -3  -3  -4   71.07    8.64
  -3  -3  -4   69.59    8.71
   3   3   5 2019.13   48.69
  -3  -3  -5 2075.44   47.55
  -3  -3  -5 2074.31   47.82
   3   3   6   59.63    9.35
  -3  -3  -6   52.64    8.80
  -3  -3  -7 1371.84   42.73
   3   3   7 1285.32   42.09
   3   3   8   16.13    5.14
  -3  -3  -9 1016.68   41.16
   3   3   9 1075.79   43.18
  -3  -3 -10   94.63   13.38
   3   3  10  100.65   14.51
  -3  -3 -11  838.84   39.12
   3   3  11  914.95   44.66
   3   3  12   24.80    8.64
  -3  -3 -12   14.02    7.27
  -3  -3 -13  254.08   23.15
   3   3  13  299.41   27.78
  -3  -3 -14    8.44    5.31
   3   3  14   22.27    8.55
   3   3  15  351.08   33.01
  -3  -3 -15  265.55   24.56
  -3  -3 -16   10.63    7.11
   3   3  16    8.69    6.92
  -3  -3 -17  293.91   27.27
   3   3  17  315.78   34.28
   3   3  18   -0.13    5.49
   3   3  19   47.43   14.33
   3   3  20   16.36   10.44
  -3  -4  17    2.17    6.17
  -3  -4  16    1.16    3.05
  -3  -4  15   67.95   20.12
  -3  -4  14    6.94    6.58
  -3  -4  13   34.61   11.47
  -3  -4  12   48.60   13.07
  -3  -4  12   50.19    8.03
  -3  -4  11   24.80    9.25
  -3  -4  11   22.87    6.40
  -3  -4  10    2.45    3.00
   3   4 -10   11.64    4.18
  -3  -4   9   21.18    7.67
  -3  -4   8   44.99    9.70
  -3  -4   7   25.86    4.30
  -3  -4   7   24.30    6.73
  -3  -4   6   35.83    5.61
  -3  -4   6   32.82    7.29
  -3  -4   5   21.22    4.50
   3   4  -5   17.62    5.52
  -3  -4   5   21.76    6.82
  -3  -4   4   65.06    7.68
   3   4  -4   65.10   10.35
  -3  -4   4   66.60    9.74
   3   4  -3    2.21    1.47
  -3  -4   3    3.94    2.29
  -3  -4   3    2.22    2.22
   3   4  -3    2.68    2.20
  -3  -4   2    5.67    3.07
  -3  -4   2    8.07    3.27
   3   4  -2    6.44    2.81
   3   4  -2    4.03    3.84
  -3  -4   1   51.71    7.50
   3   4  -1   52.56    7.21
   3   4   0   34.00    5.70
  -3  -4   0   40.11    6.62
  -3  -4   0   35.70    3.32
   3   4   1   39.31    6.11
  -3  -4  -1   27.60    6.33
  -3  -4  -1   39.28    4.48
  -3  -4  -2    3.26    2.38
   3   4   2    3.09    2.16
  -3  -4  -2    3.50    1.87
  -3  -4  -3   35.78    7.24
   3   4   3   39.22    6.61
  -3  -4  -3   28.62    4.91
   3   4   4   15.38    4.24
  -3  -4  -4    7.52    3.45
  -3  -4  -4   13.78    3.90
   3   4   4   17.91    5.41
  -3  -4  -5   34.62    7.46
  -3  -4  -5   29.62    6.35
   3   4   5   31.36    7.45
   3   4   6   67.53   10.77
   3   4   7   -0.26    2.05
   3   4   8    8.84    3.95
   3   4   9   34.06    8.77
   3   4   9   26.06    7.67
   3   4  10    9.56    5.16
   3   4  11   21.22    7.12
   3   4  12   46.69   11.48
   3   4  13    4.03    4.07
  -3  -4 -14   34.00    9.51
   3   4  14   28.20    9.51
  -3  -4 -15   91.77   15.09
   3   4  15   97.48   18.16
  -3  -4 -16   17.44    8.09
   3   4  16   23.47    9.48
  -3  -4 -17   11.12    6.63
   3   4  17    4.78    6.65
   3   4  18    3.64    4.01
   3   4  19   20.21   10.24
  -3  -5  16   16.73   10.28
  -3  -5  15   98.89   19.72
  -3  -5  14    4.76    7.78
  -3  -5  13  376.99   35.46
  -3  -5  12   22.72    9.30
  -3  -5  11  320.15   29.88
  -3  -5  10    8.79    6.40
  -3  -5   9   66.96   12.89
  -3  -5   8  100.72    8.47
  -3  -5   8   99.38   15.07
  -3  -5   7  358.73   17.17
  -3  -5   7  367.54   27.84
  -3  -5   6   47.76    7.00
   3   5  -6   62.76   11.98
  -3  -5   5  786.20   27.90
   3   5  -5  851.34   41.79
   3   5  -4   43.32    9.41
   3   5  -4   47.92   10.01
   3   5  -3  823.20   39.23
   3   5  -3  771.31   33.30
  -3  -5   2   79.57   11.45
   3   5  -2  106.90   14.58
   3   5  -2   98.20   11.77
  -3  -5   1 1284.25   44.52
   3   5  -1 1314.34   41.57
  -3  -5   0   28.34    6.63
   3   5   0   25.81    5.83
   3   5   1 1577.10   45.32
   3   5   2  169.53   15.26
   3   5   3  837.58   34.98
   3   5   4   27.38    6.57
   3   5   5  802.64   35.65
   3   5   5  779.28   37.82
   3   5   6    8.93    6.18
   3   5   7  508.07   32.63
   3   5   8   75.38   13.17
   3   5   9  120.50   17.10
   3   5  10    9.06    4.85
   3   5  11  328.61   30.20
   3   5  12   38.36   12.68
   3   5  13  537.66   40.52
   3   5  13  465.05   38.21
   3   5  14   15.35    8.53
   3   5  15  213.64   27.55
   3   5  16    6.20    3.77
  -3  -5 -17   81.73   16.23
   3   5  17   77.81   18.14
  -3  -5 -18   10.71    6.27
   3   5  18    3.78    7.17
  -3  -6  15   11.39    7.32
  -3  -6  14   -1.21    3.52
  -3  -6  13    5.51    5.57
  -3  -6  12    8.00    4.29
  -3  -6  11   39.18   10.93
  -3  -6  10   10.44    7.53
  -3  -6   9    3.19    3.01
  -3  -6   8   61.32    7.36
  -3  -6   8   51.25   11.65
  -3  -6   7   47.70    6.82
   3   6  -7   32.29    9.35
  -3  -6   6   43.01    7.03
   3   6  -6   46.92   11.14
   3   6  -5   14.58    6.53
   3   6  -5   16.15    6.88
   3   6  -4   -0.83    2.30
  -3  -6   4    1.43    0.87
   3   6  -4    0.19    3.74
  -3  -6   3   85.61    5.68
   3   6  -3  102.11   15.06
   3   6  -3  104.15   14.00
   3   6  -2   44.51    8.81
   3   6  -1   85.82   12.13
   3   6   0  195.37   18.04
   3   6   1   71.30   11.09
   3   6   2    5.32    2.12
   3   6   3  153.82   16.48
   3   6   4   12.00    5.66
   3   6   5    8.95    5.00
   3   6   6   64.89   11.95
   3   6   6   69.39   12.87
   3   6   7   91.80   14.44
   3   6   7   76.58   14.28
   3   6   8   68.89   13.42
   3   6   9    8.35    6.21
   3   6  10   50.24   12.09
   3   6  11   31.78   10.71
   3   6  12   34.15   11.49
   3   6  13   11.17    7.99
   3   6  14    1.52    2.42
   3   6  15    8.56    7.74
   3   6  16    2.67    2.74
   3   6  17    2.26    6.60
  -3  -7  14   15.34    9.13
  -3  -7  13  260.08   31.31
  -3  -7  12   35.55   13.62
  -3  -7  11  325.35   33.03
  -3  -7  10   34.15   14.53
  -3  -7   9  409.26   35.47
  -3  -7   8    7.32    3.73
  -3  -7   8   13.53    6.84
   3   7  -8   18.58    9.11
   3   7  -7  698.99   45.80
   3   7  -6   13.04    7.28
   3   7  -6   13.06    7.88
  -3  -7   6    9.79    3.20
   3   7  -5  418.28   34.38
  -3  -7   5  403.31   15.53
   3   7  -5  463.34   32.71
   3   7  -4   26.71    9.38
  -3  -7   4   20.89    3.78
   3   7  -4   30.50   10.75
   3   7  -3  248.21   25.59
   3   7  -3  244.42   22.90
   3   7  -2   65.20   12.12
   3   7  -1  497.30   32.22
   3   7   0   -1.14    2.11
   3   7   1  568.83   34.51
   3   7   2   75.02   13.12
   3   7   3  288.58   25.15
   3   7   4   34.00    9.36
   3   7   5  460.23   33.57
   3   7   6   14.69    8.87
   3   7   7  671.18   41.91
   3   7   8   14.25    8.36
   3   7   8   15.28    7.75
   3   7   9  321.07   30.87
   3   7   9  373.12   34.02
   3   7  10   -1.03    2.84
   3   7  11  322.25   34.00
   3   7  12   15.95    7.53
   3   7  13  356.94   37.01
   3   7  14   12.38    9.37
   3   7  15  154.94   25.64
   3   7  16   11.52    8.16
  -3  -8  13   14.76    7.95
  -3  -8  12   12.15    8.31
  -3  -8  11   13.18    7.76
  -3  -8  10    6.35    4.48
  -3  -8   9   15.84    8.34
   3   8  -8    0.81    4.13
   3   8  -7    8.03    6.23
   3   8  -6   15.56    8.56
   3   8  -6   13.09    7.18
   3   8  -5   11.06    7.30
   3   8  -5   16.81    8.15
   3   8  -4    4.37    4.98
   3   8  -4   15.37    7.22
   3   8  -3   28.51    8.27
   3   8  -3   25.53    8.88
   3   8  -2   18.65    7.20
   3   8  -1   43.23   10.26
   3   8   0   10.12    5.42
   3   8   1   18.06    7.38
   3   8   2   20.06    7.65
   3   8   3   44.35   10.64
   3   8   4   21.93    8.75
   3   8   5   10.60    5.05
   3   8   6   30.89    9.80
   3   8   7   12.08    8.33
   3   8   8    0.71    3.55
   3   8   9    7.28    5.16
   3   8  10    9.52    6.99
   3   8  10    6.68    5.50
   3   8  11    2.93    3.01
   3   8  11   13.44    9.04
   3   8  12   -0.66    3.27
   3   8  12    3.14    6.19
   3   8  13    5.31    6.81
   3   8  14    8.61   10.80
  -3  -9  11  141.60   24.62
  -3  -9  10   10.36    8.73
  -3  -9   9  213.31   28.89
   3   9  -9  185.76   28.03
   3   9  -8   25.81   10.89
   3   9  -7  259.07   31.98
   3   9  -7  245.23   28.43
   3   9  -6   14.39    8.59
   3   9  -6   22.87   11.41
   3   9  -5  511.51   43.95
   3   9  -5  511.62   40.47
   3   9  -4   24.94   10.84
   3   9  -4   29.41   11.29
   3   9  -3  712.96   50.21
   3   9  -3  697.86   45.85
   3   9  -2   11.83    7.90
   3   9  -1  552.37   40.07
   3   9   0   14.65    8.42
   3   9   1  566.79   41.04
   3   9   2    7.42    7.40
   3   9   3  697.28   46.47
   3   9   4    6.44    5.58
   3   9   5  535.41   41.41
   3   9   6    4.22    6.87
   3   9   7  343.82   35.31
   3   9   8    4.74    7.24
   3   9   9  213.30   28.67
   3   9  10    5.98    5.72
   3   9  11  125.83   23.82
   3   9  12   11.04    8.65
   3   9  12   14.29    9.86
   3   9  13   67.05   17.62
   3  10  -8    8.85    5.92
   3  10  -7   13.17    6.90
   3  10  -7   15.73   10.61
   3  10  -6    7.06    6.04
   3  10  -6   -2.76    3.53
   3  10  -5   17.54    8.40
   3  10  -5    9.66    8.41
   3  10  -4    7.87    7.10
   3  10  -4   -4.29    2.99
   3  10  -3    9.98    5.61
   3  10  -3    8.02    6.26
   3  10  -2    3.58    2.98
   3  10  -1    0.08    2.03
   3  10   0   11.05    7.03
   3  10   1   -9.82    6.88
   3  10   2    0.98    5.89
   3  10   3    1.84    5.06
   3  10   4    9.11    6.76
   3  10   5   18.64    9.51
   3  10   6    8.81    8.67
   3  10   7   23.51   10.19
   3  10   8   -4.52    7.46
   3  10   9    4.86    5.27
   3  10  10   12.93    8.72
   3  10  11    8.80    8.32
   3  11  -6    8.55    6.79
   3  11  -5   55.25   15.41
   3  11  -4    6.54    8.26
   3  11  -3  107.28   21.08
   3  11  -3   83.08   20.16
   3  11  -2   15.21    9.74
   3  11  -2   27.45   12.34
   3  11  -1  108.35   21.03
   3  11   0   -0.37    3.26
   3  11   1   80.39   18.40
   3  11   2    7.82    7.77
   3  11   3  137.05   24.01
   3  11   4    8.23    6.32
   3  11   5  106.74   22.23
   3  11   6   13.10    7.78
   3  11   7   99.27   21.71
   3  11   8   10.58    8.44
  -4   9  -2    0.89    3.74
  -4   9  -3    7.94    3.93
  -4   9  -4    8.29    7.11
  -4   9  -5    7.50    6.42
  -4   8   6  303.35   38.24
  -4   8   5   15.57   10.48
  -4   8   4  252.04   33.91
  -4   8   3   26.58   11.36
  -4   8   2  194.63   29.18
  -4   8   1   34.13   12.55
  -4   8   0  353.16   38.57
  -4   8  -1   21.46   10.80
  -4   8  -2  276.17   34.66
  -4   8  -3   59.78   15.88
  -4   8  -3   56.71   15.01
  -4   8  -4  198.86   26.83
  -4   8  -4  191.66   28.55
  -4   8  -5   19.68   10.53
  -4   8  -5   11.87    7.42
  -4   8  -6  246.83   30.23
  -4   8  -6  206.85   29.88
  -4   8  -7   10.16    9.47
  -4   8  -7    5.37    6.34
  -4   8  -8  253.50   31.39
  -4   8  -8  243.72   32.92
   4  -8  10  251.33   32.20
   4  -8  11    8.74    9.00
  -4   7  11    6.30    5.79
  -4   7  10    2.03    3.41
  -4   7  10   -3.60    6.48
  -4   7   9   -3.96    4.04
  -4   7   9    1.40    5.00
  -4   7   8   10.78    7.99
  -4   7   7   -3.49    4.99
  -4   7   6   20.33    9.78
  -4   7   5   -0.08    2.91
  -4   7   4   -3.83    4.94
  -4   7   3   54.29   14.94
  -4   7   2   -0.19    5.61
  -4   7   1   30.99   11.56
  -4   7   0   -1.95    2.98
  -4   7  -1    8.75    7.47
  -4   7  -2   15.64    9.47
  -4   7  -3   54.17   14.33
  -4   7  -3   46.17   12.71
  -4   7  -4   -1.62    5.44
  -4   7  -4   -1.98    2.91
  -4   7  -5   16.81    8.87
  -4   7  -5    5.31    4.90
  -4   7  -6    5.59    7.07
  -4   7  -6   -0.61    2.31
  -4   7  -7    7.39    5.19
  -4   7  -7   -3.24    2.24
  -4   7  -8   14.29    7.63
  -4   7  -8   18.54    8.32
  -4   7  -9    2.20    4.43
   4  -7   9   -3.51    5.85
  -4   7 -10    5.89    5.70
   4  -7  10    5.49    4.22
   4  -7  10   11.44    7.25
   4  -7  11    1.55    3.55
   4  -7  11   12.80    8.10
   4  -7  12    4.39    5.96
   4  -7  13    1.93    2.86
  -4   6  13   10.23    9.20
  -4   6  12  118.62   24.25
  -4   6  12  111.30   21.48
  -4   6  11    4.09    8.69
  -4   6  11   12.10    9.16
  -4   6  10  373.17   40.36
  -4   6  10  416.97   39.84
  -4   6   9   30.95   13.09
  -4   6   9   12.47    8.53
  -4   6   8  527.10   46.01
  -4   6   8  520.47   41.86
  -4   6   7   27.43   10.66
  -4   6   7    7.26    8.43
  -4   6   6  497.34   43.69
  -4   6   5   23.65   10.97
  -4   6   4  463.07   40.70
  -4   6   3  103.24   20.30
  -4   6   2  650.11   46.59
  -4   6   1   30.83   10.51
  -4   6   0  985.59   56.55
  -4   6  -1   14.41    7.78
  -4   6  -2  696.30   47.16
  -4   6  -3    7.87    7.46
  -4   6  -3   29.45   10.02
  -4   6  -4  571.41   38.68
  -4   6  -4  528.09   40.66
  -4   6  -5   67.82   14.69
  -4   6  -5   89.68   15.70
  -4   6  -6  511.76   37.48
  -4   6  -6  475.80   39.51
  -4   6  -7   12.94    8.77
  -4   6  -7    6.52    6.34
  -4   6  -8  445.63   38.95
  -4   6  -9    6.50    7.13
   4  -6   9   20.08    9.65
   4  -6   9   22.81    8.98
   4  -6  10  495.78   38.22
   4  -6  10  458.31   41.15
   4  -6  11   20.12   10.71
   4  -6  11   10.44    6.56
   4  -6  12  221.73   27.00
   4  -6  12  240.95   30.99
   4  -6  13    8.40    6.16
   4  -6  13   17.92    8.76
   4  -6  14   79.11   17.81
   4  -6  15    8.80    7.56
  -4   5  14    9.09    9.09
  -4   5  13    5.32    8.29
  -4   5  12   22.64   10.75
  -4   5  11   15.61    6.11
  -4   5  10   24.24    9.70
  -4   5   9   17.20    8.25
  -4   5   8    6.96    5.62
  -4   5   8   11.73    6.29
  -4   5   7    7.89    5.70
  -4   5   7    7.79    4.76
  -4   5   6    7.16    6.98
  -4   5   6   11.82    6.22
  -4   5   5   12.66    7.00
  -4   5   5    0.39    3.23
  -4   5   4   17.72    8.43
  -4   5   3   75.66   15.24
  -4   5   2   66.73   14.09
  -4   5   1    8.75    4.74
  -4   5   0   22.63    8.28
  -4   5  -1    6.85    6.31
  -4   5  -2   81.72   15.39
  -4   5  -3   38.12   10.30
  -4   5  -3   34.02    8.65
  -4   5  -4   36.64   10.79
  -4   5  -4   46.76   10.72
  -4   5  -5   30.09    9.37
  -4   5  -5   52.29   11.23
  -4   5  -6   -3.06    4.12
  -4   5  -6    3.28    2.43
  -4   5  -7    1.28    2.91
  -4   5  -7    3.87    5.32
  -4   5  -8    9.09    5.36
  -4   5  -9    5.38    4.34
   4  -5   9   12.47    6.33
   4  -5   9    0.93    4.19
   4  -5  10    6.08    4.63
   4  -5  10    0.53    4.43
   4  -5  11   16.23    6.62
   4  -5  11   38.43   12.17
   4  -5  12   47.20   13.33
   4  -5  12   41.03   10.47
   4  -5  13    8.16    5.30
   4  -5  13    5.14    6.11
   4  -5  14    1.25    3.69
   4  -5  14    3.30    3.22
   4  -5  15    0.70    7.23
   4  -5  15   17.67   10.01
   4  -5  16    2.47    4.70
  -4   4  15    2.17    4.75
  -4   4  14  182.49   28.17
  -4   4  13   32.25   11.90
  -4   4  12  134.15   22.70
  -4   4  11    3.46    4.77
  -4   4  11    2.66    5.35
  -4   4  10  482.31   39.61
  -4   4  10  430.44   36.28
  -4   4   9   18.03    9.51
  -4   4   8  312.06   28.91
  -4   4   7    6.19    6.90
  -4   4   6  195.26   23.85
  -4   4   6  206.38   21.85
  -4   4   5   13.45    7.58
  -4   4   5    8.81    5.51
  -4   4   4  395.58   32.46
  -4   4   4  377.60   27.62
  -4   4   3   14.21    9.41
  -4   4   2  589.34   38.31
  -4   4   1   35.78    9.56
  -4   4   0  747.73   41.49
  -4   4  -1   17.58    7.06
  -4   4  -2  539.68   34.84
  -4   4  -3    9.96    6.13
  -4   4  -3   12.70    6.88
  -4   4  -4  519.06   30.38
  -4   4  -4  478.09   32.81
  -4   4  -5    6.82    6.23
  -4   4  -5    2.50    4.00
  -4   4  -6  327.88   25.19
  -4   4  -6  259.06   25.10
  -4   4  -7   22.30    8.47
   4  -4   8  185.34   19.18
   4  -4   8  185.41   23.27
  -4   4  -8  153.95   19.66
   4  -4   9    9.42    6.95
   4  -4   9   11.97    6.07
   4  -4  10  468.27   32.29
   4  -4  10  422.11   36.19
   4  -4  11    3.24    7.52
   4  -4  11   12.11    6.44
   4  -4  12  356.52   30.35
   4  -4  12  323.08   33.14
   4  -4  13    0.76    3.31
   4  -4  13    5.25    4.87
   4  -4  14  109.29   17.89
   4  -4  14  113.12   20.75
   4  -4  15   23.36    9.34
   4  -4  15   38.15   13.27
   4  -4  16  216.80   27.50
   4  -4  16  251.19   32.04
   4  -4  17    9.61    6.09
  -4   3  16   39.54   15.68
  -4   3  15   -6.21    6.72
  -4   3  14   14.13    8.24
  -4   3  13    8.34    3.93
  -4   3  12    1.99    4.17
  -4   3  11    7.23    6.02
  -4   3  10   12.15    6.93
  -4   3   9   15.11    6.08
  -4   3   8    2.90    4.78
  -4   3   7   45.03    9.63
  -4   3   7   36.49    9.70
  -4   3   6   11.98    5.89
  -4   3   6    2.82    3.76
  -4   3   5   23.73    7.50
  -4   3   5   34.40    9.47
  -4   3   4   66.74   11.74
  -4   3   4   55.07   11.46
  -4   3   4   60.78   10.28
  -4   3   3    5.70    4.10
  -4   3   3    4.51    4.05
  -4   3   3    8.68    4.44
  -4   3   2   79.64   13.51
  -4   3   2   61.66   11.79
  -4   3   1    6.57    4.42
  -4   3   1   10.51    5.20
  -4   3   0   65.50   11.53
  -4   3   0   71.66   11.39
   4  -3   0   60.99    9.19
  -4   3  -1   10.82    5.34
  -4   3  -1   13.07    5.74
   4  -3   1    5.59    2.40
  -4   3  -2  163.80   18.45
  -4   3  -2  177.84   18.07
   4  -3   2  193.48   15.07
  -4   3  -3   -2.15    3.68
   4  -3   3    1.85    2.24
  -4   3  -3    5.21    3.13
  -4   3  -3    3.15    3.14
  -4   3  -4    1.08    3.61
  -4   3  -4    1.74    2.65
  -4   3  -4    1.74    2.10
   4  -3   4    3.63    2.40
  -4   3  -5    7.60    4.20
  -4   3  -5   15.57    5.94
  -4   3  -5    6.33    3.77
  -4   3  -6   33.62    8.21
  -4   3  -6   30.71    8.26
   4  -3   7   49.71    8.73
  -4   3  -7   35.35    8.82
  -4   3  -7   53.12   10.06
  -4   3  -8   11.92    5.02
   4  -3   8    8.18    4.37
   4  -3   8   14.51    5.19
   4  -3   9   28.60    7.48
   4  -3   9   27.98   10.11
   4  -3  10    5.43    4.48
   4  -3  10    2.09    6.82
   4  -3  11   -0.94    3.06
   4  -3  11    0.63    2.50
   4  -3  12   13.55    6.00
   4  -3  12    8.65    7.20
   4  -3  13   -2.24    2.46
   4  -3  13   -1.65    4.45
   4  -3  14   -6.59    4.18
   4  -3  14   -0.68    2.75
   4  -3  15    5.48    4.91
   4  -3  15    2.56    4.91
   4  -3  16    8.85    6.94
   4  -3  16   17.67    8.67
   4  -3  17   16.77    8.38
   4  -3  17   17.81    9.28
   4  -3  18    7.07    5.01
  -4   2  16  220.50   30.93
  -4   2  15   29.27   11.05
  -4   2  14  173.10   26.01
  -4   2  13    5.51    4.53
  -4   2  12  321.57   32.42
  -4   2  11   10.92    7.47
  -4   2  10  567.90   39.79
  -4   2   9   21.00    7.25
  -4   2   9   19.91    8.09
  -4   2   8  525.84   33.57
  -4   2   8  562.60   36.25
  -4   2   7   12.58    6.72
  -4   2   7   29.81    8.72
  -4   2   6 1108.97   48.24
  -4   2   6 1185.00   47.62
  -4   2   5   97.02   15.28
  -4   2   5   98.66   13.81
  -4   2   4  938.85   43.50
  -4   2   4  988.30   39.37
  -4   2   4  982.92   37.05
  -4   2   3   23.33    7.04
   4  -2  -3   30.65    7.33
  -4   2   3   23.51    8.13
  -4   2   3   35.06    9.76
   4  -2  -2  744.83   30.22
  -4   2   2  735.65   38.54
  -4   2   2  764.21   35.74
  -4   2   2  809.47   30.01
  -4   2   1  195.65   20.35
  -4   2   1  182.94   17.49
   4  -2  -1  203.00   15.29
  -4   2   0 3191.73   68.12
  -4   2   0 3144.84   77.32
   4  -2   0 3246.20   56.68
   4  -2   1   61.10    9.76
  -4   2  -1   83.45   14.88
   4  -2   2 1628.78   47.55
  -4   2  -2 1550.96   53.55
  -4   2  -2 1604.98   36.50
  -4   2  -2 1523.16   46.06
   4  -2   2 1662.79   36.09
   4  -2   3   78.05   11.49
  -4   2  -3   83.17    8.85
  -4   2  -3   71.70   10.68
   4  -2   3   76.82    8.11
  -4   2  -3   91.50   13.15
  -4   2  -4  523.38   31.01
  -4   2  -4  495.20   26.89
  -4   2  -5   91.87   14.00
  -4   2  -5   80.24   11.80
  -4   2  -6 1095.48   43.84
   4  -2   6 1097.46   34.52
  -4   2  -6  995.83   40.02
   4  -2   7   22.90    6.98
  -4   2  -7   21.95    8.66
   4  -2   7   34.32   10.94
  -4   2  -8  625.14   32.49
   4  -2   8  647.60   29.86
   4  -2   8  654.98   39.26
  -4   2  -9   65.73   10.87
   4  -2   9   66.26   10.77
   4  -2   9   59.29   13.58
   4  -2  10  583.06   31.92
  -4   2 -10  608.90   31.07
   4  -2  10  569.56   38.72
  -4   2 -11    4.15    4.97
   4  -2  11    6.31    5.25
   4  -2  11    8.41    7.74
   4  -2  12  422.61   29.91
   4  -2  12  435.96   35.96
   4  -2  13   12.93    6.35
   4  -2  13   11.68    7.34
   4  -2  14  184.85   24.75
   4  -2  14  171.61   21.15
   4  -2  15   11.64    8.31
   4  -2  15    9.71    8.42
   4  -2  16  275.61   29.13
   4  -2  16  254.70   31.02
   4  -2  17   33.08   12.36
   4  -2  17   47.33   14.42
   4  -2  18  171.76   25.36
   4  -2  19   14.58    6.40
  -4   1  17   19.71   11.96
  -4   1  16   26.34   10.36
  -4   1  15   18.72    8.37
  -4   1  14   -3.15    5.19
  -4   1  13   33.09   10.50
  -4   1  12    0.66    2.59
  -4   1  11   27.83    8.05
  -4   1  11   12.67    6.64
  -4   1  10    7.42    4.85
  -4   1  10    0.93    3.51
  -4   1   9   75.09   12.38
  -4   1   9   88.91   14.57
  -4   1   8   -1.73    1.50
  -4   1   8    4.18    3.82
  -4   1   7    2.66    2.92
  -4   1   7    4.83    4.02
  -4   1   6   76.73   12.73
  -4   1   6   82.34   12.02
  -4   1   5  211.64   20.08
  -4   1   5  213.60   18.02
   4  -1  -4  191.49   15.54
  -4   1   4  190.84   18.90
  -4   1   4  210.11   16.78
  -4   1   3    8.00    5.18
   4  -1  -3    1.40    2.01
  -4   1   3    1.68    2.34
  -4   1   2    5.14    2.59
   4  -1  -2    0.02    1.66
  -4   1   2    8.66    6.14
  -4   1   2    2.13    2.73
   4  -1  -1   45.34    6.25
  -4   1   1   56.98    8.36
  -4   1   1   45.38    8.82
  -4   1   1   49.71    5.85
   4  -1   0   22.15    3.92
  -4   1   0   17.00    5.75
  -4   1   0   25.60    5.46
  -4   1  -1   33.77    5.98
  -4   1  -1   32.15    8.34
   4  -1   1   24.76    3.79
   4  -1   2   57.12    7.65
  -4   1  -2   47.34    6.85
  -4   1  -2   40.85    8.23
  -4   1  -2   43.59    4.30
   4  -1   2   47.48    4.80
  -4   1  -3   17.13    4.29
   4  -1   3   13.66    3.87
  -4   1  -3   26.79    7.11
   4  -1   3   18.63    2.97
  -4   1  -4   52.19    7.58
   4  -1   4   49.96    5.26
  -4   1  -4   49.66    9.41
   4  -1   4   52.36    7.78
   4  -1   5   43.22    5.66
   4  -1   5   33.94    6.54
  -4   1  -5   40.82    8.75
   4  -1   6  227.76   13.78
  -4   1  -6  219.44   19.08
   4  -1   6  179.46   18.16
   4  -1   6  222.18   17.42
   4  -1   7   99.11   10.15
  -4   1  -7   97.77   12.63
   4  -1   7  105.95   14.77
   4  -1   7  108.52   10.68
  -4   1  -8    2.22    1.77
   4  -1   8    2.36    2.69
   4  -1   8    1.98    1.63
   4  -1   8    3.54    2.30
  -4   1  -9   12.80    5.52
   4  -1   9   20.61    7.18
   4  -1   9   19.78    5.61
  -4   1 -10   24.69    6.34
   4  -1  10   13.01    4.51
   4  -1  10   14.90    6.04
  -4   1 -11   14.08    4.95
   4  -1  11   12.50    5.45
   4  -1  11   16.45    7.63
  -4   1 -12    3.56    3.04
   4  -1  12   10.76    5.43
   4  -1  12    3.95    5.37
   4  -1  13   37.04    9.53
   4  -1  13   43.47   12.22
   4  -1  14    6.51    4.62
   4  -1  14   -2.01    2.46
   4  -1  15    1.34    3.91
   4  -1  15    5.50    4.93
   4  -1  16    9.68    4.53
   4  -1  16   11.22    6.45
   4  -1  17   24.78   10.20
   4  -1  18   15.23    7.18
   4  -1  19   12.42    8.99
   4  -1  20   13.73    6.97
  -4   0  17   13.42    9.31
  -4   0  16  172.37   26.55
  -4   0  15    5.46    7.34
  -4   0  14  182.42   25.18
  -4   0  13   13.35    8.53
  -4   0  13    3.94    3.92
  -4   0  12  469.14   37.16
  -4   0  12  421.09   27.73
  -4   0  11   16.00    7.96
  -4   0  11   18.44    7.13
  -4   0  10  465.92   33.69
  -4   0  10  469.41   29.47
  -4   0   9    2.29    4.32
  -4   0   9   11.99    6.02
  -4   0   8  277.85   23.66
  -4   0   8  272.46   22.22
  -4   0   7   15.40    7.67
  -4   0   7    2.46    4.87
  -4   0   6 1918.38   54.85
  -4   0   6 1776.37   56.38
  -4   0   5   62.57   12.20
   4   0  -5   35.10    8.97
  -4   0   5   56.91   13.27
  -4   0   4 1768.60   45.65
  -4   0   4 1638.05   53.77
   4   0  -4 1709.48   44.06
  -4   0   3   23.58    8.87
   4   0  -3   13.51    4.68
  -4   0   3   20.22    5.98
  -4   0   2  421.83   27.26
   4   0  -2  374.54   16.74
  -4   0   2  437.64   18.73
   4   0  -1   42.32    5.33
  -4   0   1   18.93    4.15
  -4   0   1   58.39   11.45
  -4   0   1   31.78    5.06
   4   0   0 2026.18   27.37
  -4   0   0 2253.58   61.03
  -4   0   0 2329.86   39.31
  -4   0  -1   83.93   13.11
  -4   0  -1   33.79    6.26
  -4   0  -2  980.59   40.76
  -4   0  -2  886.28   22.76
  -4   0  -3    7.84    3.11
   4   0   3    6.33    3.08
  -4   0  -3   13.07    6.67
   4   0   4  505.87   11.76
  -4   0  -4  588.66   31.20
   4   0   4  635.80   22.25
   4   0   5   44.79    5.09
  -4   0  -5   74.25   13.28
   4   0   5   43.98    5.45
   4   0   5   61.98   12.19
  -4   0  -5   58.21   12.80
   4   0   5   39.36    6.99
  -4   0  -6 2373.05   66.98
   4   0   6 2477.19   40.41
  -4   0  -6 2424.61   62.30
   4   0   6 2579.68   44.23
   4   0   6 2505.61   64.99
   4   0   6 2570.47   51.44
  -4   0  -7   62.84   13.97
  -4   0  -7   61.25   11.99
   4   0   7   55.99    7.93
   4   0   7   72.66   14.93
   4   0   7   54.07    7.94
   4   0   7   42.90    8.46
  -4   0  -8  822.69   40.17
  -4   0  -8  771.38   34.61
   4   0   8  849.58   30.05
   4   0   8  877.42   32.11
   4   0   8  875.56   41.99
  -4   0  -9   13.32    7.38
   4   0   9    5.43    4.06
  -4   0  -9    9.01    4.96
   4   0   9    2.26    4.29
  -4   0 -10  294.92   25.40
   4   0  10  317.05   21.81
  -4   0 -10  281.40   20.64
   4   0  10  298.10   26.23
  -4   0 -11   18.87    7.86
   4   0  11   11.72    5.79
  -4   0 -11   12.14    5.75
   4   0  11   21.58    9.52
  -4   0 -12  568.70   35.56
  -4   0 -12  577.12   27.80
   4   0  12  607.91   34.52
   4   0  12  606.82   40.07
  -4   0 -13   11.75    6.14
   4   0  13    8.09    5.82
   4   0  13    9.92    7.46
  -4   0 -14  261.61   25.15
   4   0  14  296.09   26.80
   4   0  14  302.61   30.20
  -4   0 -15    6.12    5.84
   4   0  15    6.60    4.92
   4   0  16  176.73   23.04
   4   0  17    2.68    5.94
   4   0  18  161.26   23.90
   4   0  19    6.51    4.38
   4   0  20  141.55   24.83
  -4  -1  17   22.16   11.06
  -4  -1  16    9.40    5.93
  -4  -1  15    4.05    6.31
  -4  -1  14    4.98    5.21
  -4  -1  13    9.37    5.49
  -4  -1  13    8.59    3.95
  -4  -1  12   -2.62    2.82
  -4  -1  12    3.01    3.35
  -4  -1  11   13.92    6.37
  -4  -1  11   13.80    5.33
  -4  -1  10   -1.04    2.87
  -4  -1  10    5.44    3.78
   4   1  -9   51.99    8.47
  -4  -1   9   44.77    9.99
  -4  -1   9   45.20    9.01
   4   1  -8    2.84    2.82
  -4  -1   8    1.68    2.19
  -4  -1   8    4.43    3.85
   4   1  -7    4.28    2.46
  -4  -1   7    5.58    3.80
  -4  -1   7    5.81    3.65
   4   1  -6  102.10   12.16
  -4  -1   6  102.97   12.39
  -4  -1   6  110.09   13.91
   4   1  -5  252.88   19.00
  -4  -1   5  297.04   19.52
  -4  -1   5  281.64   22.15
   4   1  -5  262.89   18.23
  -4  -1   4  453.93   22.26
  -4  -1   4  419.01   26.88
   4   1  -4  414.36   21.08
   4   1  -4  390.89   23.55
  -4  -1   3   51.53    6.90
   4   1  -3   32.34    7.33
   4   1  -3   34.40    5.73
  -4  -1   3   32.05    7.65
  -4  -1   3   28.80    5.28
  -4  -1   2    5.92    2.83
  -4  -1   2    4.19    3.15
  -4  -1   2    4.58    2.44
   4   1  -2    7.09    2.70
  -4  -1   1    9.85    2.42
  -4  -1   1    6.62    4.22
  -4  -1   0   28.84    6.81
  -4  -1   0   31.20    6.50
  -4  -1   0   22.96    2.44
  -4  -1   0   29.10    3.00
  -4  -1  -1    5.29    3.91
  -4  -1  -1   -0.70    1.50
  -4  -1  -2   96.11   12.66
  -4  -1  -2   75.90   11.22
  -4  -1  -3    8.67    4.86
   4   1   3    1.00    0.97
  -4  -1  -3    1.87    1.63
   4   1   3    2.55    1.75
  -4  -1  -4  147.24   15.51
  -4  -1  -4  159.31   15.97
   4   1   4  147.28    7.47
   4   1   4  145.24   13.87
   4   1   4  157.85    8.95
  -4  -1  -5  193.66   18.48
  -4  -1  -5  164.77   16.13
   4   1   5  191.99   16.91
   4   1   5  182.53   11.15
   4   1   5  182.01    8.84
  -4  -1  -6  290.14   22.73
  -4  -1  -6  274.61   20.88
  -4  -1  -6  286.69   12.78
   4   1   6  293.03   21.44
   4   1   6  301.57   16.23
   4   1   6  302.28   14.01
  -4  -1  -7  147.64   16.42
  -4  -1  -7  165.89   16.23
  -4  -1  -7  168.68   11.34
   4   1   7  156.12   16.57
   4   1   7  169.44   13.44
   4   1   7  168.95   12.11
   4   1   8    5.60    3.00
  -4  -1  -8   -0.83    2.91
  -4  -1  -8    6.83    3.95
  -4  -1  -8    3.83    1.94
   4   1   8    5.28    3.54
   4   1   8    7.68    2.94
  -4  -1  -9   58.38   10.39
  -4  -1  -9   57.99    9.37
  -4  -1  -9   49.16    7.49
   4   1   9   69.08   11.58
   4   1   9   50.65    8.11
  -4  -1 -10    2.56    1.58
   4   1  10   14.08    5.13
  -4  -1 -10    4.28    2.36
   4   1  10    6.13    5.09
  -4  -1 -11   11.53    4.59
  -4  -1 -11   10.31    3.64
   4   1  11   19.55    6.20
   4   1  11   17.34    6.96
   4   1  12    2.57    3.89
  -4  -1 -12    9.51    5.65
  -4  -1 -12    0.87    2.51
   4   1  12    3.66    3.75
  -4  -1 -13   76.90   13.28
   4   1  13   69.54   12.50
  -4  -1 -13   56.12    9.03
  -4  -1 -14    0.94    3.32
   4   1  14    9.64    6.09
  -4  -1 -15    0.74    1.94
   4   1  15    6.72    5.85
  -4  -1 -16    6.27    3.79
   4   1  16   11.07    5.86
   4   1  17    2.59    2.78
   4   1  18   -1.47    3.82
   4   1  19   11.54    9.48
   4   1  20   -0.47    4.55
  -4  -2  17   63.97   16.89
  -4  -2  16  262.46   32.27
  -4  -2  15   10.30    8.32
  -4  -2  14  217.25   26.98
  -4  -2  13    2.92    3.89
  -4  -2  13   -1.67    3.36
  -4  -2  12  266.47   27.65
  -4  -2  12  234.43   19.60
  -4  -2  11   31.67    8.54
  -4  -2  11   24.11    7.99
  -4  -2  10  506.99   34.17
  -4  -2  10  516.89   30.11
   4   2  -9   27.58    5.52
  -4  -2   9   26.23    7.32
  -4  -2   9   31.91    9.24
   4   2  -8  407.87   21.00
  -4  -2   8  426.31   28.37
  -4  -2   8  426.19   27.66
   4   2  -7    8.41    3.64
  -4  -2   7   15.56    6.60
  -4  -2   7   22.78    7.70
  -4  -2   6  742.24   33.09
  -4  -2   6  704.73   35.01
   4   2  -6  711.95   28.66
   4   2  -5   89.80   10.81
  -4  -2   5  121.43   13.12
  -4  -2   5  117.67   15.28
  -4  -2   5  108.69   12.97
   4   2  -4  686.71   29.05
  -4  -2   4  685.80   27.59
  -4  -2   4  720.94   34.70
  -4  -2   4  651.40   28.07
  -4  -2   3   26.30    7.53
  -4  -2   3   23.00    5.56
   4   2  -3   19.68    5.98
  -4  -2   3   21.28    7.17
  -4  -2   3   12.48    4.46
  -4  -2   2  404.09   24.32
   4   2  -2  438.23   23.55
  -4  -2   2  427.06   18.24
  -4  -2   2  418.54   26.31
  -4  -2   2  378.88   14.33
  -4  -2   1   32.53    8.51
  -4  -2   1    9.08    2.13
  -4  -2   1   26.37    4.79
  -4  -2   0 1427.93   44.82
  -4  -2   0 1433.00   25.44
  -4  -2  -1   12.30    3.37
  -4  -2  -1   55.19   10.42
  -4  -2  -1   38.44    4.14
   4   2   1   49.29    6.62
   4   2   1   19.75    3.27
  -4  -2  -2  726.17   32.66
   4   2   2  735.43   25.67
  -4  -2  -2  658.62   15.06
  -4  -2  -3    6.08    2.15
  -4  -2  -3    5.93    4.27
   4   2   3   13.60    4.57
  -4  -2  -4  467.47   26.89
  -4  -2  -4  442.21   14.18
   4   2   4  462.31   17.01
   4   2   4  465.62   23.15
  -4  -2  -5  144.54    9.38
  -4  -2  -5  158.18   16.51
   4   2   5  172.62   15.30
   4   2   5  149.97   10.99
  -4  -2  -6 1012.03   27.22
  -4  -2  -6 1028.83   41.66
   4   2   6 1056.75   38.89
  -4  -2  -7   71.57   12.24
  -4  -2  -7   79.80    8.70
   4   2   7   50.04    9.84
   4   2   7   73.74    8.77
  -4  -2  -8  501.55   30.34
  -4  -2  -8  539.86   24.14
   4   2   8  518.03   30.04
   4   2   8  523.61   25.04
  -4  -2  -9   54.13    8.74
  -4  -2  -9   50.27   10.23
   4   2   9   41.83    8.13
   4   2   9   52.04   10.59
  -4  -2 -10  393.35   28.17
   4   2  10  408.30   25.59
  -4  -2 -11    9.70    5.87
   4   2  11    8.73    5.82
  -4  -2 -11    0.25    3.75
  -4  -2 -12  386.45   25.34
  -4  -2 -12  355.50   27.88
   4   2  12  338.18   26.58
  -4  -2 -13    2.20    3.15
  -4  -2 -13    7.42    3.53
  -4  -2 -14  160.91   19.49
   4   2  14  160.39   20.08
  -4  -2 -15    7.00    4.98
   4   2  15    1.41    4.48
  -4  -2 -16  234.13   24.92
   4   2  16  209.28   25.49
   4   2  17   32.74   10.78
   4   2  18  151.48   22.99
   4   2  19    5.68    7.99
   4   2  20   76.17   18.31
  -4  -3  17    0.17    2.89
  -4  -3  16    0.84    4.43
  -4  -3  15   20.34    9.50
  -4  -3  14   -0.55    4.33
  -4  -3  13   14.93    9.55
  -4  -3  12   19.64    5.97
  -4  -3  12   20.89    7.59
  -4  -3  11   -0.18    2.58
  -4  -3  11    5.13    4.32
  -4  -3  10   17.37    6.30
  -4  -3  10   30.67    8.54
  -4  -3   9    7.76    4.14
  -4  -3   9    2.79    2.90
   4   3  -9    3.08    2.04
  -4  -3   8   50.89    9.87
  -4  -3   8   64.93   11.39
   4   3  -8   53.85    7.03
  -4  -3   7   99.71   13.33
  -4  -3   7   98.91   13.84
   4   3  -7  103.91    8.83
  -4  -3   6   46.13    8.66
   4   3  -6   64.01    6.21
  -4  -3   5   22.38    5.33
  -4  -3   5   22.16    4.57
  -4  -3   5   22.98    5.55
  -4  -3   4    1.06    1.71
  -4  -3   4    5.74    2.77
  -4  -3   4    3.04    2.33
  -4  -3   3   16.38    4.84
  -4  -3   3   21.22    4.34
  -4  -3   3   17.18    4.53
  -4  -3   2  134.40   13.39
  -4  -3   2  117.50   10.82
   4   3  -2  140.01   12.16
   4   3  -2   93.89    5.11
  -4  -3   2  109.85    8.89
  -4  -3   1   88.10   11.19
  -4  -3   1   78.73    6.74
   4   3  -1   91.24    9.47
   4   3  -1   80.52    5.36
  -4  -3   0   43.63    4.29
  -4  -3   0   55.75    8.75
   4   3   0   50.03    4.81
   4   3   0   47.18    6.51
  -4  -3  -1   95.15   11.94
   4   3   1   93.53    7.46
  -4  -3  -1  101.69    9.53
  -4  -3  -2  230.55   18.53
   4   3   2  219.87   12.70
   4   3   2  170.51    7.02
  -4  -3  -2  214.62   13.70
  -4  -3  -3   56.64    9.67
   4   3   3   51.77    4.80
   4   3   3   58.76    7.32
  -4  -3  -3   53.69    6.57
  -4  -3  -4    8.10    3.33
  -4  -3  -4    8.61    2.88
  -4  -3  -5    7.29    2.05
  -4  -3  -5    5.14    3.32
  -4  -3  -5    7.96    2.92
   4   3   5    7.75    3.01
   4   3   6    3.87    2.62
  -4  -3  -6    2.91    2.74
  -4  -3  -6    5.80    4.33
   4   3   7   60.56    8.86
  -4  -3  -7   57.99    8.51
  -4  -3  -7   55.21    9.77
  -4  -3  -8  136.21   16.12
  -4  -3  -8  140.20   13.70
   4   3   8  141.38   14.21
  -4  -3  -9   26.22    8.01
   4   3   9   23.66    6.52
  -4  -3 -10   75.21   12.64
   4   3  10   70.34   11.15
  -4  -3 -11   -0.94    2.50
   4   3  11    3.95    4.40
  -4  -3 -12   29.56    8.40
   4   3  12   32.82    8.78
  -4  -3 -13   -1.25    2.34
   4   3  13   10.44    5.70
  -4  -3 -14   -1.78    4.23
   4   3  14    5.08    3.65
  -4  -3 -15    5.02    3.72
   4   3  15    9.76    5.55
  -4  -3 -16    4.57    5.28
   4   3  16    5.16    5.49
  -4  -3 -17    1.84    3.75
   4   3  17   -4.50    5.45
   4   3  18    4.61    7.27
   4   3  19   13.21   10.05
   4   3  20    9.01    8.29
  -4  -4  16  156.17   25.20
  -4  -4  15   20.31    9.75
  -4  -4  14  226.32   27.80
  -4  -4  13    6.49    6.20
  -4  -4  12  376.85   33.47
  -4  -4  12  363.45   25.80
  -4  -4  11   13.17    7.57
  -4  -4  11    5.81    5.01
  -4  -4  10  484.40   30.16
  -4  -4  10  533.14   37.06
  -4  -4   9   19.99    8.86
  -4  -4   9   15.55    7.79
  -4  -4   8  449.39   30.75
   4   4  -8  435.26   17.62
  -4  -4   7   11.60    6.01
  -4  -4   6  568.90   26.50
  -4  -4   6  549.41   30.90
  -4  -4   5   22.08    6.97
  -4  -4   5   20.60    6.49
  -4  -4   5   28.63    8.93
  -4  -4   4 1254.92   39.84
  -4  -4   4 1257.60   42.88
  -4  -4   4 1239.88   39.99
   4   4  -3   48.04    9.87
  -4  -4   3   73.39   11.07
  -4  -4   3   47.75    8.85
  -4  -4   2 1770.18   48.46
   4   4  -2 1805.86   49.39
  -4  -4   2 1594.74   40.60
  -4  -4   1  106.83   13.18
   4   4  -1   84.67   11.34
  -4  -4   1   54.81    7.98
  -4  -4   0 1847.21   38.68
  -4  -4   0 1905.64   51.88
   4   4   0 1816.18   35.52
   4   4   1   35.97    5.21
  -4  -4  -1   39.74    8.08
  -4  -4  -2 1740.88   51.82
   4   4   2 1604.07   33.46
  -4  -4  -2 1670.18   46.16
   4   4   3   31.59    5.69
  -4  -4  -3   40.98    7.00
  -4  -4  -3   68.53   12.85
  -4  -4  -3   44.21    8.68
   4   4   4 1652.81   38.68
  -4  -4  -4 1557.27   50.69
  -4  -4  -4 1593.92   40.44
  -4  -4  -4 1596.95   44.68
  -4  -4  -5   52.08   11.72
  -4  -4  -5   54.98    9.35
  -4  -4  -5   59.62    9.96
   4   4   5   40.07    9.85
  -4  -4  -6  773.00   32.93
  -4  -4  -6  766.12   37.10
   4   4   6  819.83   35.24
  -4  -4  -7   10.23    6.65
   4   4   7    7.53    5.72
  -4  -4  -8  482.45   30.91
   4   4   8  463.66   29.08
   4   4   9   29.01    8.13
  -4  -4  -9   27.83    8.81
  -4  -4 -10  669.69   38.07
   4   4  10  676.49   38.58
  -4  -4 -11    9.45    7.26
   4   4  11    7.62    6.83
  -4  -4 -12  528.60   35.63
   4   4  12  516.62   35.22
  -4  -4 -13   10.99    7.70
   4   4  13   13.18    7.32
  -4  -4 -14  347.76   30.24
   4   4  14  321.36   30.52
  -4  -4 -15   18.46    8.16
   4   4  15   31.50   10.61
  -4  -4 -16  288.29   29.01
   4   4  16  264.15   30.09
  -4  -4 -17   -1.11    4.91
   4   4  17    8.06    5.48
  -4  -4 -18   95.86   18.10
   4   4  18  108.09   20.89
   4   4  19    7.00    5.97
  -4  -5  16   -0.26    3.57
  -4  -5  15   -1.86    4.77
  -4  -5  14    7.00    4.30
  -4  -5  13    3.04    5.22
  -4  -5  12   -1.66    3.73
  -4  -5  12    2.69    5.55
  -4  -5  11   17.33    7.00
  -4  -5  10    9.52    4.84
  -4  -5   9    0.12    4.86
  -4  -5   8   80.90    9.65
  -4  -5   8   80.28   13.78
  -4  -5   7   10.43    4.03
  -4  -5   7    5.54    3.42
  -4  -5   6  134.10   12.79
  -4  -5   6  128.87   15.99
  -4  -5   5   81.29   10.55
  -4  -5   5   88.23   13.27
   4   5  -5   90.43   13.75
  -4  -5   4    6.29    3.64
   4   5  -4    8.94    4.75
  -4  -5   3   75.10   10.37
  -4  -5   3   61.91    9.62
   4   5  -3   66.54   11.03
  -4  -5   2   79.76   10.74
   4   5  -2   90.47   12.72
   4   5  -2   75.20    9.84
  -4  -5   2   67.75    9.79
  -4  -5   1   94.72   11.38
  -4  -5   1  105.91   12.78
   4   5  -1   89.69   12.45
   4   5  -1   95.68   10.57
   4   5   0   13.18    4.17
  -4  -5   0   18.08    6.37
  -4  -5   0   21.12    5.47
  -4  -5  -1  111.67   13.71
  -4  -5  -1   99.95    6.96
   4   5   1  107.15   10.73
  -4  -5  -2   99.30    8.32
   4   5   2   77.10    9.24
   4   5   3   49.09    7.43
  -4  -5  -3   60.74    7.29
   4   5   4    3.37    1.62
  -4  -5  -4   -0.19    1.97
   4   5   5  152.06   14.53
   4   5   6  107.80   12.65
   4   5   6  107.43   14.01
   4   5   7    4.43    4.69
   4   5   8  169.22   19.28
   4   5   9   30.41    8.78
   4   5  10   12.36    6.88
   4   5  11   27.27    9.56
  -4  -5 -11   25.26    8.51
   4   5  12   -1.87    3.33
  -4  -5 -12   -0.77    3.97
   4   5  13   10.77    8.04
  -4  -5 -13    8.66    6.19
   4   5  14    8.23    4.93
  -4  -5 -14   11.98    4.70
   4   5  15   11.12    8.07
  -4  -5 -15   13.59    7.21
   4   5  15    5.69    6.92
  -4  -5 -16    4.86    6.39
   4   5  16    4.44    3.14
  -4  -5 -17    2.89    4.47
   4   5  17    1.92    3.84
  -4  -5 -18   -4.67    3.24
   4   5  18   11.62    7.87
   4   5  19    9.42    7.53
  -4  -6  15   14.37   10.41
  -4  -6  14   95.67   19.47
  -4  -6  13    7.91    6.80
  -4  -6  12  204.21   26.27
  -4  -6  11    4.17    4.52
  -4  -6  10  320.95   30.50
  -4  -6   9   10.42    6.72
  -4  -6   8  427.23   21.99
  -4  -6   8  394.67   31.79
  -4  -6   7   22.95    6.08
  -4  -6   7   24.32    9.12
  -4  -6   6  393.02   22.79
  -4  -6   6  410.00   30.56
   4   6  -6  462.99   33.93
  -4  -6   5   14.69    6.37
   4   6  -5   11.06    6.34
  -4  -6   4  303.33   20.81
   4   6  -4  339.91   27.54
  -4  -6   3   81.92   11.53
   4   6  -3   69.99   12.69
   4   6  -3   78.17   11.62
  -4  -6   2  433.32   26.30
   4   6  -2  468.20   31.26
   4   6  -2  425.28   25.59
   4   6  -1   20.45    5.54
  -4  -6   0  343.87   10.79
   4   6   0  481.01   26.18
   4   6   1   15.01    5.27
  -4  -6  -1   13.61    3.21
  -4  -6  -2  407.84   17.68
   4   6   2  438.44   25.44
   4   6   3   58.42    9.69
  -4  -6  -3   52.99    7.48
  -4  -6  -4  449.82   22.76
   4   6   4  435.26   26.75
   4   6   5   16.10    6.12
   4   6   6  381.97   26.79
   4   6   7   55.68   10.92
   4   6   7   66.56   13.42
   4   6   8  385.31   30.78
   4   6   9    3.76    7.87
   4   6  10  337.75   30.73
   4   6  11   -1.69    4.15
   4   6  12  300.95   30.76
   4   6  13   10.33    7.15
   4   6  14  155.87   23.88
   4   6  15    2.26    4.01
  -4  -6 -15   -3.59    5.04
   4   6  16   97.75   20.36
  -4  -6 -16  117.63   20.19
   4   6  17    7.58    7.04
  -4  -6 -17    1.32    5.99
  -4  -6 -18   79.94   17.96
  -4  -7  14    6.29    8.46
  -4  -7  13   34.16   12.17
  -4  -7  12   -0.05    2.33
  -4  -7  11   -0.74    4.04
  -4  -7  10    9.36    5.23
  -4  -7   9   21.73    9.43
  -4  -7   8    3.89    2.36
  -4  -7   7    0.31    2.53
   4   7  -7   -0.86    2.70
  -4  -7   6    4.65    3.16
   4   7  -6   18.34    8.21
  -4  -7   5    6.53    4.09
   4   7  -5   10.95    6.74
   4   7  -4   22.13    7.19
  -4  -7   4   15.63    5.57
   4   7  -4   33.05   10.32
   4   7  -3   51.51   10.33
   4   7  -3   63.28   12.74
   4   7  -2   63.69   11.58
   4   7  -2   38.56   10.00
   4   7  -1   21.57    6.75
   4   7   0    1.06    1.67
  -4  -7   0    2.52    1.43
   4   7   1    7.84    4.52
  -4  -7  -1    5.20    2.29
   4   7   2   54.50   10.43
  -4  -7  -2   53.80    7.13
   4   7   3   93.14   13.60
  -4  -7  -3   83.20    9.59
   4   7   4   63.24   11.31
   4   7   5    0.99    1.70
   4   7   6    2.36    3.84
   4   7   7    9.63    6.57
   4   7   8    8.85    5.55
   4   7   9    9.90    6.50
   4   7   9   10.94    6.18
   4   7  10    7.69    7.34
   4   7  10   19.06    7.84
   4   7  11   34.60   10.74
   4   7  12   10.27    7.04
   4   7  13    5.53    6.39
   4   7  14    7.17    6.90
   4   7  15    5.85    8.27
   4   7  16   15.36   10.79
  -4  -8  12   89.58   18.86
  -4  -8  11    1.33    5.39
  -4  -8  10  194.43   26.94
  -4  -8   9    4.04    6.06
  -4  -8   8  253.77   28.80
   4   8  -7    9.92    8.08
  -4  -8   6  296.22   22.19
   4   8  -6  322.88   32.83
   4   8  -5    6.62    6.01
  -4  -8   5    7.76    5.62
   4   8  -5   16.63    9.04
   4   8  -4  464.94   38.00
   4   8  -4  456.84   33.27
   4   8  -3   19.76    7.90
   4   8  -3   40.25   12.28
   4   8  -2  533.24   39.63
   4   8  -2  518.69   34.68
   4   8  -1   38.35   10.36
   4   8   0  442.62   31.46
   4   8   1   14.55    6.12
   4   8   2  488.15   33.46
   4   8   3   41.37    9.61
   4   8   4  501.06   35.09
   4   8   5   16.46    7.36
   4   8   6  412.09   33.09
   4   8   7   13.71    8.50
   4   8   8  341.10   31.85
   4   8   9    6.80    7.22
   4   8  10  230.85   27.19
   4   8  11    5.54    5.90
   4   8  11   16.70    9.86
   4   8  12  125.73   23.41
   4   8  12  116.22   20.82
   4   8  13    7.80    6.02
   4   8  13   10.19    7.90
   4   8  14   84.29   20.19
  -4  -9  10   22.33    9.35
  -4  -9   9   -1.91    3.62
  -4  -9   8   10.19    6.79
   4   9  -8    2.70    7.63
   4   9  -7    1.23    3.09
   4   9  -6    4.57    4.28
   4   9  -5   -0.15    2.06
   4   9  -5   12.18    8.41
   4   9  -4   -1.98    2.32
   4   9  -4    2.75    8.25
   4   9  -3   -2.25    3.03
   4   9  -3    4.68    6.28
   4   9  -2    0.87    3.22
   4   9  -2   10.10    8.41
   4   9  -1    4.60    5.25
   4   9   0    6.20    6.11
   4   9   1    9.44    5.63
   4   9   2   17.74    7.32
   4   9   3   -0.20    2.75
   4   9   4   -0.21    1.83
   4   9   5    4.04    3.73
   4   9   6    2.38    2.54
   4   9   7    1.93    3.31
   4   9   8    0.21    2.03
   4   9   9    7.05    6.23
   4   9  10   29.30   11.67
   4   9  11    2.30    5.28
   4   9  12   -3.06    3.18
   4   9  13   20.38    8.07
   4   9  14    3.00    3.50
   4  10  -7    2.76    8.71
   4  10  -6  178.52   27.28
   4  10  -6  200.76   26.25
   4  10  -5   20.81    9.15
   4  10  -5   18.80    9.74
   4  10  -4  203.12   28.83
   4  10  -4  210.77   26.23
   4  10  -3    5.06    6.41
   4  10  -3   -0.61    5.18
   4  10  -2  230.89   30.10
   4  10  -2  231.63   27.33
   4  10  -1    9.75    7.60
   4  10   0  270.18   29.10
   4  10   1   11.34    7.97
   4  10   2  238.66   27.77
   4  10   3   15.84    7.54
   4  10   4  230.32   27.57
   4  10   5   10.06    7.92
   4  10   6  226.21   28.55
   4  10   7    5.41    5.51
   4  10   8  177.67   25.80
   4  10   9    6.36    7.76
   4  10  10  235.91   31.54
   4  10  11   16.50    9.60
   4  10  12  193.52   29.41
   4  11  -6   17.58    8.34
   4  11  -5   -2.29    4.04
   4  11  -4   -1.51    4.95
   4  11  -3   20.34   10.29
   4  11  -2   13.67    8.41
   4  11  -2    6.97    6.40
   4  11  -1   69.46   16.55
   4  11  -1   67.69   18.03
   4  11   0   28.41   10.65
   4  11   1   73.84   17.23
   4  11   2   18.81   10.10
   4  11   3    4.72    7.33
   4  11   4   -1.90    4.45
   4  11   5    9.05    7.78
   4  11   6   -4.00    6.50
   4  11   7    6.91    4.35
   4  11   8    9.16    6.92
   4  11   9    8.46    4.73
   4  12   1   10.07    7.12
  -5   8   3    1.50    3.34
  -5   8   2   25.75   12.29
  -5   8   1   18.79    9.84
  -5   8   0   13.03    8.75
  -5   8  -1   -1.72    6.22
  -5   8  -2   21.68   10.49
  -5   8  -3   14.52    9.33
  -5   8  -4   10.72    7.15
  -5   8  -5   -3.23    7.16
  -5   7   8   10.65   10.67
  -5   7   7  308.71   38.32
  -5   7   6   34.49   12.83
  -5   7   5  294.12   36.14
  -5   7   4   21.80   10.41
  -5   7   3  127.83   23.37
  -5   7   2   35.21   12.33
  -5   7   1  269.26   33.20
  -5   7   0    6.66    5.72
  -5   7  -1  368.82   38.26
  -5   7  -2   16.29    8.65
  -5   7  -3  187.81   26.85
  -5   7  -4   23.48    9.90
  -5   7  -5  127.49   22.62
  -5   7  -6   12.97    7.87
  -5   7  -7  343.43   37.68
  -5   7  -8    5.76    7.08
  -5   7  -9  306.85   35.82
  -5   6  12    1.72    4.31
  -5   6  11    8.93    7.21
  -5   6  10    5.41    7.19
  -5   6  10    0.34    4.47
  -5   6   9    4.39    5.36
  -5   6   9    8.13    6.98
  -5   6   8   34.52   12.67
  -5   6   8   28.62    9.55
  -5   6   7   30.37   11.16
  -5   6   6    6.11    4.87
  -5   6   5    5.94    5.99
  -5   6   4   -2.98    4.41
  -5   6   3   23.33    9.15
  -5   6   2   22.46   10.44
  -5   6   1   35.31   11.70
  -5   6   0   -0.68    4.32
  -5   6  -1    5.19    6.48
  -5   6  -2    5.90    2.48
  -5   6  -3   50.71   14.16
  -5   6  -3   52.33   12.03
  -5   6  -4   25.07   11.34
  -5   6  -5   -1.27    4.71
  -5   6  -6   -1.14    2.51
  -5   6  -7   21.27    7.28
  -5   6  -8    2.79    4.60
  -5   6  -9   16.91    9.37
   5  -6   9   24.14   10.71
   5  -6  10   14.21    8.36
  -5   5  13  211.16   29.98
  -5   5  12   -0.22    4.12
  -5   5  11  325.62   37.90
  -5   5  11  314.01   34.23
  -5   5  10   17.16    9.76
  -5   5  10    7.42    8.36
  -5   5   9  293.97   34.82
  -5   5   9  285.58   30.69
  -5   5   8   31.84   11.73
  -5   5   8   29.74   10.16
  -5   5   7  243.98   30.52
  -5   5   7  266.45   27.93
  -5   5   6   68.14   16.27
  -5   5   6   43.71   11.45
  -5   5   5  484.69   41.64
  -5   5   4   20.94    9.43
  -5   5   3  492.24   39.99
  -5   5   2   30.69   10.75
  -5   5   1  801.92   49.42
  -5   5   0   38.96   12.45
  -5   5  -1 1002.65   54.42
  -5   5  -2   32.81   10.91
  -5   5  -3  652.61   36.93
  -5   5  -3  578.65   40.66
  -5   5  -4   24.07    9.74
  -5   5  -4   12.99    7.49
  -5   5  -5  487.21   32.53
  -5   5  -5  484.60   37.57
  -5   5  -6   21.18    9.25
  -5   5  -6   18.74    6.98
  -5   5  -7  429.31   36.57
  -5   5  -8   63.51   14.61
   5  -5   8   77.60   13.68
   5  -5   9  245.78   24.48
   5  -5   9  240.80   29.99
   5  -5  10   30.34    9.41
   5  -5  10   27.59   10.19
   5  -5  11  269.33   33.10
   5  -5  12   16.61   10.22
   5  -5  13  195.51   28.90
  -5   4  14   12.25    5.69
  -5   4  14   13.49    9.38
  -5   4  13   -0.15    4.16
  -5   4  13    9.22    7.01
  -5   4  12   24.80    9.95
  -5   4  11   33.08   11.20
  -5   4  10   19.29    8.41
  -5   4   9   17.14    7.83
  -5   4   8    0.78    2.68
  -5   4   8    0.60    2.57
  -5   4   7   -1.51    4.11
  -5   4   7   -5.01    2.73
  -5   4   6    2.21    4.53
  -5   4   6    0.46    4.56
  -5   4   5    5.90    4.31
  -5   4   5    9.09    4.91
  -5   4   4   33.56    9.86
  -5   4   3    2.34    4.07
  -5   4   3    4.91    3.63
  -5   4   2   21.77    8.49
  -5   4   2    4.12    4.45
  -5   4   1   12.26    6.71
  -5   4   1    7.40    4.86
  -5   4   0   25.74    8.01
  -5   4   0   27.82    9.19
  -5   4  -1    6.12    4.79
  -5   4  -1    5.64    5.14
  -5   4  -2   28.39    8.93
  -5   4  -2   21.12    7.45
  -5   4  -3    0.16    4.03
  -5   4  -3    5.13    3.85
  -5   4  -3    7.40    4.38
  -5   4  -4   36.02    9.75
  -5   4  -4   34.64    9.42
  -5   4  -4   20.96    6.31
  -5   4  -5    0.39    4.07
  -5   4  -5   -3.96    4.35
  -5   4  -5    2.31    3.71
  -5   4  -6   27.81    8.41
  -5   4  -7    1.06    2.58
  -5   4  -8   -1.60    1.76
   5  -4   8    2.42    2.68
   5  -4   9    7.37    3.81
   5  -4   9    0.43    3.20
   5  -4  10   -0.21    4.64
   5  -4  10    4.83    4.11
   5  -4  11   14.34    6.97
   5  -4  11   14.50    8.27
   5  -4  12   17.05    6.23
   5  -4  12   16.80    9.71
   5  -4  13   23.46   11.76
   5  -4  14   36.04   13.87
  -5   3  15  194.29   29.79
  -5   3  14    2.75    4.42
  -5   3  13  114.91   21.45
  -5   3  12   21.93    9.71
  -5   3  11  186.56   25.30
  -5   3  10   36.26   11.25
  -5   3   9  398.07   34.41
  -5   3   9  367.24   31.45
  -5   3   8   40.92   11.15
  -5   3   8   45.71   11.57
  -5   3   8   39.70   10.64
  -5   3   7  271.99   27.65
  -5   3   7  307.91   26.63
  -5   3   6   16.78    7.35
  -5   3   6   32.20   11.11
  -5   3   6   39.33   11.15
  -5   3   5  477.33   35.31
  -5   3   5  451.03   34.88
  -5   3   5  528.65   32.04
  -5   3   4   31.90   10.52
  -5   3   4   37.96   10.98
  -5   3   4   35.90    8.95
  -5   3   3  312.57   27.69
  -5   3   3  282.51   27.30
  -5   3   2   19.99    8.45
  -5   3   2   13.52    6.19
  -5   3   1  636.78   40.37
  -5   3   1  661.97   38.11
  -5   3   0   31.00    8.83
  -5   3   0   45.86   12.37
  -5   3  -1  915.97   47.79
   5  -3   1  932.90   35.62
  -5   3  -1  995.34   44.66
  -5   3  -2   -0.08    2.89
   5  -3   2    9.53    3.89
  -5   3  -2    8.43    4.09
  -5   3  -3  345.74   29.12
  -5   3  -3  382.27   21.60
   5  -3   3  341.96   20.84
  -5   3  -3  316.43   24.70
   5  -3   3  373.98   20.52
  -5   3  -4   18.50    6.86
  -5   3  -4   11.84    6.87
  -5   3  -4    9.40    4.47
  -5   3  -5  315.44   27.42
  -5   3  -5  331.60   26.22
  -5   3  -6   40.43   10.29
  -5   3  -6   46.52   11.68
   5  -3   6   32.08    6.98
  -5   3  -7  357.28   29.07
   5  -3   7  391.12   23.94
  -5   3  -7  385.17   29.18
   5  -3   8   41.03    8.01
  -5   3  -8   32.83    9.54
   5  -3   8   43.14   11.94
  -5   3  -9  252.22   23.63
   5  -3   9  284.41   21.93
   5  -3   9  219.23   26.15
  -5   3 -10   33.21    8.85
   5  -3  10   31.56    8.37
   5  -3  10   40.18   11.70
   5  -3  11  354.06   27.20
   5  -3  11  307.40   32.44
   5  -3  12   22.37    8.00
   5  -3  12   21.83    9.36
   5  -3  13  198.33   22.25
   5  -3  13  184.50   26.42
   5  -3  14   -2.58    3.99
   5  -3  15  147.34   24.81
  -5   2  16    1.45    3.93
  -5   2  15   10.75    9.55
  -5   2  14   -1.69    5.39
  -5   2  13    5.49    6.08
  -5   2  12    0.23    2.45
  -5   2  11    7.25    5.74
  -5   2  10    4.74    4.38
  -5   2  10    3.99    2.07
  -5   2   9   -1.60    2.51
  -5   2   9   -0.63    4.12
  -5   2   8   30.05    9.54
  -5   2   8   42.33   10.90
  -5   2   7   21.62    8.09
  -5   2   7   33.00    9.46
  -5   2   6    3.68    3.49
  -5   2   6    7.06    6.38
  -5   2   6    2.39    2.95
  -5   2   5   56.52    9.80
  -5   2   5   44.86   10.72
  -5   2   4   14.75    5.97
  -5   2   4    8.26    3.98
  -5   2   4   13.72    5.36
  -5   2   3   19.01    8.21
  -5   2   3   29.25    7.82
  -5   2   3   25.78    5.91
   5  -2  -2   10.71    3.74
  -5   2   2   12.60    6.46
  -5   2   2   16.62    6.00
   5  -2  -1    3.73    2.58
  -5   2   1    2.41    3.48
  -5   2   1    1.56    3.00
   5  -2   0  141.22   12.31
  -5   2   0  137.19   17.79
  -5   2   0  154.09   15.98
  -5   2  -1    4.97    4.08
  -5   2  -1    4.89    4.39
   5  -2   1    5.75    3.06
  -5   2  -2   74.84   10.64
  -5   2  -2   71.60   12.93
  -5   2  -2   71.93    7.42
   5  -2   2   70.99    7.91
  -5   2  -3    3.25    3.28
  -5   2  -3    6.96    4.62
   5  -2   3    7.69    2.62
  -5   2  -3    0.21    0.85
  -5   2  -4    5.62    3.40
  -5   2  -4    9.70    5.31
   5  -2   4   19.79    5.45
  -5   2  -5   28.12    6.99
  -5   2  -5   43.65   10.07
   5  -2   5   39.72    6.15
   5  -2   5   37.61    5.87
  -5   2  -6    3.66    3.72
   5  -2   6    5.10    2.77
  -5   2  -6   10.28    4.80
  -5   2  -7   14.62    6.19
   5  -2   7   12.22    5.48
   5  -2   7   15.92    4.25
   5  -2   8   14.44    4.74
  -5   2  -8    9.21    5.45
   5  -2   8    7.81    4.69
   5  -2   9    1.34    2.65
  -5   2  -9    7.20    3.89
   5  -2   9    4.68    5.65
  -5   2 -10   13.15    5.26
   5  -2  10   18.94    8.49
   5  -2  10   22.52    6.17
   5  -2  11    1.56    4.38
   5  -2  11   -1.07    2.15
  -5   2 -12    7.66    4.85
   5  -2  12    1.17    1.59
   5  -2  12    4.40    5.00
   5  -2  13    1.02    2.50
   5  -2  13    8.16    6.05
   5  -2  14    2.92    3.07
   5  -2  14    4.55    7.52
   5  -2  15   28.61   11.23
   5  -2  16   12.00    9.50
  -5   1  16   18.26    9.61
  -5   1  15  202.77   28.71
  -5   1  14    4.13    5.62
  -5   1  13  176.85   24.91
  -5   1  12    9.12    7.11
  -5   1  12    1.87    4.46
  -5   1  11  384.05   30.88
  -5   1  11  410.89   35.07
  -5   1  10   11.83    7.57
  -5   1  10    3.48    4.21
  -5   1   9  376.71   30.33
  -5   1   9  378.30   30.90
  -5   1   8   23.43    9.22
  -5   1   8   12.64    6.51
  -5   1   7  462.71   33.38
  -5   1   7  452.66   30.61
  -5   1   6   43.27   11.72
  -5   1   6   37.01    9.53
  -5   1   5 1216.71   53.26
  -5   1   5 1297.78   46.17
  -5   1   4   60.35   13.35
  -5   1   4   44.77    9.27
  -5   1   3  879.43   36.88
   5  -1  -3  888.53   32.18
  -5   1   3  812.68   43.01
  -5   1   3  943.24   31.23
  -5   1   2   48.23   11.20
  -5   1   2   37.35    8.26
   5  -1  -2   27.39    5.74
  -5   1   2   40.92    6.41
   5  -1  -1  698.19   24.11
  -5   1   1  676.75   38.86
  -5   1   1  774.42   32.54
  -5   1   0   21.50    5.57
   5  -1   0   30.21    4.99
  -5   1   0   36.41   10.55
   5  -1   1  703.75   19.70
  -5   1  -1  789.67   41.41
  -5   1  -1  807.10   30.37
  -5   1  -2   19.68    4.93
  -5   1  -2   36.76    9.93
   5  -1   2   15.21    2.86
  -5   1  -3  600.73   35.83
   5  -1   3  479.41   13.85
  -5   1  -3  539.36   24.76
   5  -1   3  558.74   15.13
  -5   1  -4   37.05    7.37
   5  -1   4   29.22    3.76
  -5   1  -4   63.83   13.12
   5  -1   4   41.17    7.39
   5  -1   4   35.96    4.10
   5  -1   4   35.23    3.92
   5  -1   5 1162.11   25.45
  -5   1  -5 1167.07   50.00
   5  -1   5 1240.46   40.86
   5  -1   6   47.85    5.81
  -5   1  -6   72.47   13.50
   5  -1   6   65.37   13.57
   5  -1   7  913.93   27.70
  -5   1  -7  884.36   42.61
   5  -1   7  865.45   45.11
  -5   1  -8   43.66    9.85
   5  -1   8   49.96    7.37
   5  -1   8   72.66   14.26
   5  -1   9  347.85   20.55
  -5   1  -9  335.69   25.86
   5  -1   9  317.25   29.01
  -5   1 -10   10.85    5.93
   5  -1  10    7.78    3.95
   5  -1  10   11.76    6.32
   5  -1  11  515.97   28.98
  -5   1 -11  526.03   31.76
   5  -1  11  514.31   39.05
   5  -1  12    6.16    4.81
  -5   1 -12   11.30    5.70
   5  -1  12   10.97    7.36
   5  -1  13  278.35   24.07
   5  -1  13  274.93   30.02
   5  -1  14    3.08    4.79
   5  -1  14   11.52    7.86
   5  -1  15  167.70   20.89
   5  -1  15  159.45   24.40
   5  -1  16    7.63    8.37
   5  -1  17  233.64   31.15
  -5   0  16  -10.45    5.07
  -5   0  15   -2.50    5.21
  -5   0  14   -1.74    4.46
  -5   0  13    1.67    3.60
  -5   0  13    4.09    4.63
  -5   0  12   12.19    6.44
  -5   0  12    4.20    4.99
  -5   0  11   16.53    6.47
  -5   0  11    9.81    6.08
  -5   0  10    3.78    3.95
  -5   0  10    1.85    2.30
  -5   0   9    4.62    4.78
  -5   0   9    2.95    1.97
  -5   0   8   14.07    5.75
  -5   0   8   11.52    5.25
  -5   0   7   11.71    5.15
  -5   0   7    6.13    4.36
  -5   0   6    9.72    4.92
  -5   0   6    3.97    2.78
  -5   0   5  100.36   15.52
  -5   0   5   92.67   11.64
   5   0  -4   97.12   10.80
  -5   0   4   89.45   14.35
  -5   0   4  107.48   11.81
  -5   0   3   34.00    8.47
   5   0  -3   33.41    5.90
  -5   0   3   34.14    6.25
  -5   0   2   60.14    8.11
   5   0  -2   46.25    6.15
  -5   0   2   45.98   10.00
  -5   0   2   55.40    6.98
  -5   0   1   18.86    4.52
  -5   0   1   26.60    8.01
  -5   0   1   13.13    2.47
   5   0  -1   18.77    3.42
  -5   0   1   16.40    2.78
  -5   0   0  176.25   19.14
   5   0   0  130.81    6.79
  -5   0   0  173.00   11.60
  -5   0  -1    8.35    2.89
  -5   0  -1   15.73    5.73
  -5   0  -2   47.93   10.45
  -5   0  -2   42.48    5.35
  -5   0  -3    6.29    4.00
   5   0   4  156.44   11.54
  -5   0  -4  130.77   17.19
  -5   0  -5   49.59   10.24
   5   0   5   42.08    9.24
   5   0   5   64.68    8.00
   5   0   6   72.60    5.59
  -5   0  -6   90.16   13.93
   5   0   6   65.10   11.63
   5   0   6   85.32    9.80
   5   0   7   20.84    3.70
   5   0   7   22.96    5.68
  -5   0  -7   20.49    5.83
   5   0   7   25.81    7.81
   5   0   7   19.19    3.90
   5   0   8    9.31    2.82
  -5   0  -8   12.15    5.16
   5   0   8    6.26    5.16
   5   0   8    7.90    3.35
   5   0   9    2.18    1.81
  -5   0  -9   -0.63    2.35
   5   0   9    2.53    2.49
   5   0   9    0.58    1.70
   5   0  10   14.64    4.11
  -5   0 -10   17.20    6.35
   5   0  10   27.64    9.08
   5   0  11   -0.65    2.10
  -5   0 -11    3.30    3.10
   5   0  11    2.53    4.02
   5   0  12    3.87    3.35
  -5   0 -12    3.77    2.38
   5   0  12   -0.13    2.71
   5   0  13    1.72    3.41
   5   0  13    8.27    6.37
   5   0  14    9.70    4.91
   5   0  14    7.01    4.86
   5   0  15   -0.18    4.43
   5   0  15   -0.60    3.86
   5   0  16   16.42    7.20
  -5  -1  17  115.08   23.84
  -5  -1  16   22.16   10.46
  -5  -1  15  270.88   32.49
  -5  -1  14    8.16    7.64
  -5  -1  13  121.13   19.99
  -5  -1  13  105.66   15.29
  -5  -1  12    5.05    5.21
  -5  -1  12    4.49    3.37
  -5  -1  11  319.18   29.43
  -5  -1  11  281.11   25.00
  -5  -1  10   20.62    7.97
  -5  -1  10   19.30    8.56
  -5  -1   9  602.54   36.69
  -5  -1   9  546.63   34.99
  -5  -1   8   13.09    6.65
  -5  -1   8   17.37    7.52
  -5  -1   7  523.93   30.53
  -5  -1   7  524.33   34.21
  -5  -1   6   60.64   10.28
  -5  -1   6   77.90   14.49
  -5  -1   5  776.26   32.73
  -5  -1   5  755.86   40.77
  -5  -1   5  770.43   32.29
  -5  -1   4   38.60    7.76
  -5  -1   4   46.54   12.37
   5   1  -4   22.41    5.91
  -5  -1   4   32.97    6.74
  -5  -1   3  948.19   30.51
  -5  -1   3  922.68   44.50
   5   1  -3  966.47   30.35
  -5  -1   3  951.19   29.12
  -5  -1   2   39.34    5.99
  -5  -1   2   48.16   11.84
  -5  -1   2   28.92    5.12
  -5  -1   1 1173.53   25.55
  -5  -1   1 1197.32   50.23
  -5  -1   1 1157.60   25.06
  -5  -1   0   14.20    2.23
  -5  -1   0   63.41   12.97
  -5  -1  -1 1181.84   49.78
  -5  -1  -2   60.66   12.86
  -5  -1  -2   81.97   14.37
  -5  -1  -3  897.30   44.19
  -5  -1  -3  924.84   43.66
   5   1   3  829.88   35.43
   5   1   4   20.34    3.41
  -5  -1  -4   43.79   12.48
   5   1   4   26.68    8.38
  -5  -1  -5 1018.02   47.81
  -5  -1  -5 1117.19   47.75
   5   1   5 1072.74   43.01
   5   1   5 1111.91   26.72
  -5  -1  -6   85.42   15.19
  -5  -1  -6   85.08   14.34
   5   1   6   74.40    6.56
   5   1   6  113.89   14.91
   5   1   6   84.21    8.43
  -5  -1  -7  666.59   39.73
  -5  -1  -7  684.11   37.40
   5   1   7  689.01   37.25
   5   1   7  690.05   26.25
   5   1   7  677.78   20.15
  -5  -1  -8   29.52    9.23
   5   1   8   18.00    4.95
  -5  -1  -8   32.34    9.10
   5   1   8   23.65    4.70
   5   1   8   31.93    9.09
  -5  -1  -9  445.64   33.15
  -5  -1  -9  404.78   29.36
   5   1   9  426.89   31.21
   5   1   9  467.83   22.34
  -5  -1 -10   32.71   10.16
  -5  -1 -10   26.05    8.01
   5   1  10   17.83    5.28
   5   1  10   24.41    8.83
  -5  -1 -11  550.51   37.66
  -5  -1 -11  570.83   33.76
   5   1  11  566.07   38.21
   5   1  11  609.60   30.66
  -5  -1 -12    3.36    3.28
  -5  -1 -12    6.39    4.65
   5   1  12    5.80    4.71
   5   1  12    8.95    4.90
  -5  -1 -13  174.74   22.41
  -5  -1 -13  173.90   18.27
   5   1  13  185.06   23.74
   5   1  13  211.90   20.64
  -5  -1 -14   -3.07    2.49
   5   1  14    9.68    5.84
  -5  -1 -15  122.83   19.46
   5   1  15  125.46   17.83
  -5  -1 -16   -0.86    2.49
   5   1  16    3.97    3.96
  -5  -2  16   29.02   22.90
  -5  -2  15   50.21   14.40
  -5  -2  14    6.84    4.32
  -5  -2  13   11.45    7.66
  -5  -2  13   18.18    6.46
  -5  -2  12    2.58    5.39
  -5  -2  12    8.05    5.27
  -5  -2  11    7.05    4.49
  -5  -2  11   10.19    5.37
  -5  -2  10   27.01    8.13
  -5  -2  10   25.39    7.74
  -5  -2   9    9.76    5.21
  -5  -2   9    5.47    4.52
  -5  -2   8   -1.83    3.33
  -5  -2   8   -1.50    4.20
  -5  -2   7    1.21    2.39
  -5  -2   7   -0.35    2.21
  -5  -2   6   -0.35    2.92
  -5  -2   6    2.51    3.43
  -5  -2   5    0.93    2.80
  -5  -2   5    3.08    2.00
  -5  -2   5   -0.57    1.71
  -5  -2   4   17.14    6.03
  -5  -2   4   18.94    4.64
  -5  -2   4   17.89    4.84
  -5  -2   3   10.85    4.36
  -5  -2   3   10.57    3.42
  -5  -2   2   57.65    6.69
  -5  -2   2   46.97   10.37
  -5  -2   2   48.43    4.95
  -5  -2   1    1.36    2.32
  -5  -2   1    8.80    2.58
  -5  -2   1    4.40    3.54
  -5  -2   0    3.92    4.35
  -5  -2   0    2.22    1.17
  -5  -2   0   -0.76    2.54
  -5  -2   0    0.34    0.72
  -5  -2  -1    0.59    1.56
  -5  -2  -1   17.47    7.11
   5   2   1   26.64    6.49
  -5  -2  -2    7.94    4.80
  -5  -2  -2   12.01    5.79
   5   2   2    6.92    3.55
  -5  -2  -3    2.08    1.94
  -5  -2  -3   12.64    5.81
   5   2   3    6.47    2.81
   5   2   3    4.30    1.17
  -5  -2  -4   59.24   11.49
  -5  -2  -4   61.41   11.00
   5   2   4   60.72    9.24
  -5  -2  -5    3.51    3.74
   5   2   5    1.13    0.95
  -5  -2  -5   -0.41    1.72
  -5  -2  -5    0.50    0.66
   5   2   5   -1.62    1.34
  -5  -2  -6    6.40    1.79
   5   2   6    7.21    2.45
  -5  -2  -6    7.29    5.39
  -5  -2  -6    9.15    4.67
   5   2   6    2.54    3.22
   5   2   6    5.62    2.54
   5   2   7    0.89    1.64
   5   2   7    0.84    1.66
  -5  -2  -7    3.46    4.36
  -5  -2  -7    3.59    3.75
   5   2   7   -1.41    2.88
  -5  -2  -7    1.92    1.62
   5   2   8    4.85    2.86
  -5  -2  -8    4.97    3.49
   5   2   8    9.55    3.40
  -5  -2  -8    5.21    2.95
   5   2   8   -0.35    2.44
  -5  -2  -8    4.56    2.15
   5   2   9   -1.62    2.17
  -5  -2  -9    0.28    3.72
   5   2   9    2.65    2.78
  -5  -2  -9   -2.59    2.26
   5   2   9    2.82    3.59
  -5  -2 -10    8.32    5.35
  -5  -2 -10    9.37    4.67
   5   2  10   13.09    5.02
   5   2  10    7.00    4.41
  -5  -2 -11   24.02    8.53
  -5  -2 -11   16.27    6.18
   5   2  11   28.29    6.99
   5   2  11   17.38    6.72
  -5  -2 -12    9.59    5.35
  -5  -2 -12   13.15    5.43
   5   2  12   11.71    5.00
  -5  -2 -13    2.20    2.92
  -5  -2 -13    5.49    4.40
   5   2  13   -0.38    1.99
  -5  -2 -14    3.76    4.48
   5   2  14    4.71    4.95
  -5  -2 -15   27.56    9.00
   5   2  15   40.42   10.70
  -5  -2 -16    5.84    6.08
   5   2  16   25.16    8.65
  -5  -2 -17   18.10    7.55
   5   2  17   20.81    8.66
  -5  -3  16    4.01    3.91
  -5  -3  15  205.28   28.04
  -5  -3  14   -4.74    2.63
  -5  -3  13  182.70   24.16
  -5  -3  12   13.86    6.52
  -5  -3  12    3.15    2.78
  -5  -3  11  336.58   30.66
  -5  -3  11  340.73   27.34
  -5  -3  10    8.88    6.27
  -5  -3  10    6.78    6.48
  -5  -3   9  370.23   29.01
  -5  -3   9  385.42   29.81
  -5  -3   8   36.94    9.22
  -5  -3   8   48.11   10.04
  -5  -3   7  243.43   21.09
  -5  -3   7  240.31   23.15
  -5  -3   6   17.45    7.84
  -5  -3   6   20.19    6.71
  -5  -3   5  372.07   23.44
  -5  -3   5  348.17   27.41
  -5  -3   5  322.06   19.94
  -5  -3   4   74.44   11.99
  -5  -3   4   75.43   10.39
  -5  -3   4   79.48   13.87
  -5  -3   4   63.36    8.16
  -5  -3   3  512.30   30.48
  -5  -3   3  525.99   24.23
  -5  -3   3  489.82   19.75
  -5  -3   2   62.88   11.18
  -5  -3   2   45.81    7.28
  -5  -3   2   31.06    4.49
  -5  -3   1  904.47   40.55
  -5  -3   1  846.12   25.98
   5   3  -1  850.53   23.35
  -5  -3   0   85.93   13.29
  -5  -3   0   90.48    8.07
   5   3   0   66.27    7.57
   5   3   0   81.81    8.08
  -5  -3   0   59.19    7.52
  -5  -3  -1  957.53   41.72
  -5  -3  -1  951.03   23.53
   5   3   1  969.86   26.33
   5   3   1  964.10   28.57
  -5  -3  -1  982.32   27.58
  -5  -3  -2  159.00   18.04
   5   3   2  147.00   12.14
  -5  -3  -2  125.24    8.81
  -5  -3  -3  592.56   33.92
   5   3   3  626.91   26.33
  -5  -3  -3  620.45   19.09
  -5  -3  -4   23.61    4.64
  -5  -3  -4   27.24    9.02
   5   3   4   31.38    6.85
  -5  -3  -5  426.28   29.52
  -5  -3  -5  438.64   17.38
   5   3   5  434.07   24.48
  -5  -3  -6   47.16   10.92
  -5  -3  -6   31.34    5.15
   5   3   6   28.98    7.21
   5   3   6   36.29    6.59
  -5  -3  -7  276.23   24.36
  -5  -3  -7  273.72   16.01
   5   3   7  290.00   22.36
   5   3   7  286.80   18.70
   5   3   8   18.52    5.79
  -5  -3  -8   19.07    7.37
  -5  -3  -8   28.06    5.70
  -5  -3  -9  350.57   28.96
   5   3   9  333.50   22.89
  -5  -3 -10    3.25    4.12
   5   3  10    8.17    4.75
  -5  -3 -11  471.85   34.69
   5   3  11  499.24   29.86
  -5  -3 -12    4.32    3.43
   5   3  12    9.57    5.70
  -5  -3 -12   10.58    5.39
  -5  -3 -13  237.23   25.57
  -5  -3 -13  222.76   22.49
   5   3  13  257.06   24.02
  -5  -3 -14    2.60    2.19
   5   3  14   16.13    6.97
  -5  -3 -15  215.24   25.91
   5   3  15  231.16   25.26
  -5  -3 -16   12.08    5.84
   5   3  16   19.64    8.32
  -5  -3 -17  210.61   26.19
   5   3  17  246.67   28.21
  -5  -4  16    1.59    4.14
  -5  -4  15    2.11    4.56
  -5  -4  14   17.13    8.14
  -5  -4  13    0.71    3.39
  -5  -4  12    0.01    1.99
  -5  -4  12   12.49    6.98
  -5  -4  11   51.38   10.84
  -5  -4  11   70.36   14.10
  -5  -4  10    6.65    4.85
  -5  -4  10    5.64    5.56
  -5  -4   9    8.49    5.92
  -5  -4   9    2.37    2.64
  -5  -4   8   74.42   13.19
  -5  -4   8   73.55   13.45
  -5  -4   7  108.42   14.79
  -5  -4   7  102.12   15.90
  -5  -4   6    7.71    3.82
  -5  -4   5    0.94    2.45
  -5  -4   5    3.02    1.95
  -5  -4   5    0.40    2.80
  -5  -4   4    1.44    3.57
  -5  -4   4    2.10    2.96
  -5  -4   4    4.32    2.75
  -5  -4   3   14.90    5.53
  -5  -4   3   26.12    5.25
  -5  -4   3   26.00    6.18
  -5  -4   2   51.70    9.35
  -5  -4   2   61.74    8.71
   5   4  -2   59.91    8.83
  -5  -4   2   61.21    7.24
  -5  -4   1    3.84    2.98
  -5  -4   1    2.57    1.39
   5   4  -1    3.16    2.58
  -5  -4   0    1.21    2.51
   5   4   0    4.16    2.91
  -5  -4   0    1.71    2.04
  -5  -4  -1   -0.20    2.53
   5   4   1    3.26    2.98
  -5  -4  -1    2.31    2.17
  -5  -4  -2   15.20    4.66
   5   4   2    7.31    1.62
  -5  -4  -2   12.12    5.11
   5   4   3    7.50    1.89
  -5  -4  -3    9.53    4.25
  -5  -4  -3    6.19    3.11
  -5  -4  -4   29.19    8.55
   5   4   4   23.76    3.72
  -5  -4  -4   29.22    5.63
  -5  -4  -5    9.86    4.51
   5   4   5   12.58    3.35
  -5  -4  -5   11.92    4.03
  -5  -4  -6    8.70    3.66
  -5  -4  -6    3.12    3.54
  -5  -4  -7   31.47    6.63
  -5  -4  -7   24.47    7.86
   5   4   7   29.26    6.64
  -5  -4  -8   84.65   14.20
   5   4   8   77.27   11.43
   5   4   9   81.09   12.30
  -5  -4  -9   75.94   14.26
   5   4  10   18.32    6.07
  -5  -4 -10   27.47    9.13
   5   4  11   23.65    7.48
  -5  -4 -11   33.07    9.71
   5   4  12   13.85    6.58
  -5  -4 -12    2.22    4.59
   5   4  13   32.85    9.89
  -5  -4 -13   37.65   11.35
   5   4  13   37.91   10.06
  -5  -4 -14    1.07    3.73
   5   4  14    2.87    4.57
  -5  -4 -15    8.86    6.73
   5   4  15    3.95    4.18
  -5  -4 -16    2.89    5.74
   5   4  16    9.39    6.63
  -5  -4 -17    7.11    6.78
   5   4  17    5.67    5.42
  -5  -4 -18    6.75    5.86
  -5  -5  15   60.70   16.23
  -5  -5  14    8.52    7.01
  -5  -5  13  162.19   23.46
  -5  -5  12    7.58    3.74
  -5  -5  12   14.20    7.53
  -5  -5  11  317.84   30.82
  -5  -5  11  317.86   27.64
  -5  -5  10   29.85    9.01
  -5  -5  10   30.42    9.25
  -5  -5   9  382.82   31.36
  -5  -5   8    7.17    5.28
  -5  -5   7  638.14   32.18
  -5  -5   7  655.30   37.70
  -5  -5   6   10.99    5.10
  -5  -5   6   20.85    8.12
  -5  -5   5  710.50   34.19
  -5  -5   5  696.79   35.91
  -5  -5   4  104.44   13.70
  -5  -5   4  112.93   14.49
  -5  -5   4  106.40   12.83
  -5  -5   3  473.75   28.52
  -5  -5   3  458.82   27.40
   5   5  -3  447.93   28.12
  -5  -5   3  416.61   23.79
  -5  -5   2   33.72    8.99
  -5  -5   2   34.11    7.06
   5   5  -2   18.25    6.15
  -5  -5   1 1026.74   33.66
  -5  -5   1 1042.93   43.63
   5   5  -1 1052.93   41.43
   5   5   0   11.31    3.85
   5   5   0   26.11    7.35
  -5  -5  -1 1344.38   50.98
   5   5   1 1277.94   31.30
   5   5   2    2.38    2.16
  -5  -5  -2   58.62   11.86
  -5  -5  -3  650.16   36.21
  -5  -5  -3  615.60   30.47
   5   5   3  606.74   22.36
  -5  -5  -4   83.06   14.04
   5   5   4   60.62    7.75
  -5  -5  -5  589.76   36.03
   5   5   5  623.20   26.10
  -5  -5  -6   20.12    8.99
   5   5   6   19.27    5.43
   5   5   7  773.45   32.73
  -5  -5  -7  707.75   40.96
  -5  -5  -8   38.34   10.55
   5   5   8   39.20   10.18
  -5  -5  -9  367.98   30.95
   5   5   9  419.32   30.26
  -5  -5 -10    5.04    6.50
   5   5  10   12.31    7.74
  -5  -5 -11  342.15   30.58
   5   5  11  337.52   29.24
   5   5  12   23.01    9.47
  -5  -5 -12   26.17   10.44
  -5  -5 -13  306.43   30.42
   5   5  13  333.15   31.35
   5   5  14   23.34    9.63
  -5  -5 -14    2.40    5.19
   5   5  15  125.41   21.12
  -5  -5 -15  123.08   20.53
   5   5  16   14.51    8.29
  -5  -5 -16    5.56    6.73
   5   5  17   72.53   16.90
  -5  -5 -17   64.32   15.14
   5   5  18   34.25   12.77
  -5  -5 -18    9.97    6.23
  -5  -6  14    4.52    6.20
  -5  -6  13    6.94    6.23
  -5  -6  12   -3.66    3.40
  -5  -6  11    3.32    3.49
  -5  -6  10   12.81    7.77
  -5  -6   9    1.61    3.23
  -5  -6   8   20.90    6.48
  -5  -6   8   24.54    8.17
  -5  -6   7    9.26    4.53
  -5  -6   7    6.74    3.85
  -5  -6   6  103.01   13.14
  -5  -6   6  104.22   15.74
  -5  -6   5   -1.26    2.71
  -5  -6   5    3.34    2.86
   5   6  -5    6.34    6.05
  -5  -6   4   -0.98    2.45
   5   6  -4    5.53    4.28
  -5  -6   3   53.44   10.28
   5   6  -3   65.95   12.16
  -5  -6   2   40.29    8.80
   5   6  -2   20.93    6.85
   5   6  -1   42.55    7.44
  -5  -6   1   45.68    9.92
   5   6  -1   46.81    9.81
  -5  -6   0  195.66   19.72
   5   6   0  181.07   14.84
   5   6   1   23.64    5.65
  -5  -6  -1   30.94    9.20
   5   6   2    6.59    3.09
  -5  -6  -2   16.34    7.37
  -5  -6  -3   98.06   14.70
  -5  -6  -3  101.29    9.50
   5   6   3  103.74   11.25
  -5  -6  -4   47.22   10.76
   5   6   4   52.21    8.38
  -5  -6  -4   39.22    6.69
  -5  -6  -5   25.36    8.02
   5   6   5   21.18    5.34
  -5  -6  -6   88.80   14.86
   5   6   6   87.52   12.13
  -5  -6  -7    7.80    5.37
   5   6   7   13.21    5.30
  -5  -6  -8   48.55   11.73
   5   6   8   66.27   11.19
  -5  -6  -9    6.08    6.18
   5   6   9   -1.75    2.92
   5   6   9    1.96    4.93
  -5  -6 -10   11.18    6.80
   5   6  10   15.87    6.76
  -5  -6 -11    6.28    4.36
   5   6  11   13.79    6.88
  -5  -6 -12   10.36    7.66
   5   6  12   20.47    8.15
  -5  -6 -13    1.28    3.24
   5   6  13    0.97    6.95
   5   6  14   -0.23    2.19
  -5  -6 -14    6.60    4.79
   5   6  15   12.68    6.21
  -5  -6 -15   21.07    9.78
   5   6  16    0.46    5.38
  -5  -6 -16    5.83    6.84
   5   6  17    5.42    8.12
  -5  -6 -17   -4.18    4.80
  -5  -7  13   64.08   16.39
  -5  -7  12   10.22    7.19
  -5  -7  11  112.58   19.57
  -5  -7  10   34.25   11.75
  -5  -7   9  173.66   23.75
  -5  -7   8    1.28    2.46
  -5  -7   7  368.22   25.00
  -5  -7   7  420.66   33.82
  -5  -7   6    3.48    4.60
   5   7  -6    6.46    6.91
  -5  -7   6    5.31    5.42
  -5  -7   5  303.51   23.70
   5   7  -5  312.70   29.34
  -5  -7   4   40.55    9.29
   5   7  -4   29.48    9.15
  -5  -7   3  173.98   18.54
   5   7  -3  193.85   22.60
   5   7  -2   15.81    4.95
  -5  -7   2   24.15    7.71
   5   7  -2   16.68    7.19
  -5  -7   1  482.94   31.40
   5   7  -1  436.23   32.52
   5   7  -1  448.18   27.05
   5   7   0    6.47    4.19
  -5  -7   0   25.69    8.22
  -5  -7  -1  571.64   35.42
   5   7   1  535.35   28.85
   5   7   2    9.68    5.49
  -5  -7  -2   22.45    8.76
  -5  -7  -3  241.82   23.84
   5   7   3  209.34   18.57
   5   7   4   11.12    4.91
   5   7   5  247.46   21.24
   5   7   6   11.50    5.75
   5   7   7  560.35   34.69
   5   7   8    4.21    4.37
   5   7   9  289.65   26.64
  -5  -7 -10   -1.87    3.59
   5   7  10    4.45    4.48
   5   7  10    7.79    5.42
   5   7  11  126.15   18.65
  -5  -7 -11  148.72   22.36
   5   7  11  117.06   19.59
  -5  -7 -12   36.40   12.32
   5   7  12   24.77    9.16
  -5  -7 -13  130.88   21.25
   5   7  13  112.68   20.68
  -5  -7 -14    3.54    6.50
   5   7  14   12.59    7.41
  -5  -7 -15   83.62   18.08
   5   7  15   72.08   16.89
   5   7  16   19.84   10.53
  -5  -8  12    9.98    7.01
  -5  -8  11   11.71    7.89
  -5  -8  10   -3.12    4.34
  -5  -8   9   17.12    8.73
  -5  -8   8    3.08    3.98
  -5  -8   7   -5.16    5.54
  -5  -8   6   10.45    5.60
   5   8  -6   -6.53    6.24
  -5  -8   5   35.01    8.70
   5   8  -5   31.11   10.90
  -5  -8   4    3.43    3.93
   5   8  -4    0.92    2.36
   5   8  -3   13.54    5.69
  -5  -8   3   22.20    7.05
   5   8  -3   19.11    7.01
   5   8  -2   11.51    5.47
  -5  -8   2   11.60    6.23
   5   8  -2    3.39    4.12
   5   8  -1    1.20    3.19
  -5  -8   1    6.12    4.08
   5   8  -1    2.80    2.10
   5   8   0   19.29    6.22
  -5  -8   0   37.03    9.89
   5   8   1    6.29    3.78
   5   8   2    6.76    4.56
   5   8   3    9.57    5.67
   5   8   4    3.19    4.28
   5   8   5   38.22    9.21
   5   8   6    6.70    4.90
   5   8   7    7.96    3.41
   5   8   8    2.32    3.25
   5   8   9    6.45    5.54
   5   8  10    1.83    4.73
   5   8  11    1.77    2.45
   5   8  12    1.44    4.18
   5   8  12    6.52    6.64
  -5  -8 -13    0.71    3.41
   5   8  13   -5.15    6.24
   5   8  14   20.67   11.02
  -5  -9  10   -0.10    2.85
  -5  -9   9  213.68   28.51
  -5  -9   8    4.70    4.15
  -5  -9   7  165.48   24.30
   5   9  -7  148.04   24.14
   5   9  -6   14.84    7.99
  -5  -9   5  160.79   18.71
   5   9  -5  160.20   24.03
   5   9  -4   12.04    6.51
  -5  -9   4    4.49    5.04
   5   9  -4    3.28    4.89
  -5  -9   3  247.95   24.20
   5   9  -3  287.89   31.73
   5   9  -3  267.14   26.29
   5   9  -2   -0.76    2.91
   5   9  -2   -0.40    4.02
   5   9  -1  232.61   28.13
   5   9  -1  247.69   24.70
   5   9   0   -0.52    2.27
   5   9   1  215.68   22.97
   5   9   2    6.96    6.09
   5   9   3  298.93   27.40
   5   9   4   12.09    7.59
   5   9   5  295.11   28.02
   5   9   6    2.98    3.92
   5   9   7  157.86   21.55
   5   9   8   10.36    6.32
   5   9   9  184.38   24.53
   5   9  10    9.23    7.06
   5  10  -7    1.71    4.21
   5  10  -6   15.89    8.57
   5  10  -5   11.30    6.85
   5  10  -4   30.38    9.84
  -5 -10   4   17.73    6.98
   5  10  -4   22.71    9.61
   5  10  -3   -2.16    2.45
   5  10  -3    6.94    6.86
   5  10  -2   10.40    7.02
   5  10  -2    1.38    5.81
   5  10  -1    3.58    4.74
   5  10  -1    7.04    7.60
   5  10   0   10.17    6.42
   5  10   1    4.86    4.07
   5  10   2    2.78    4.74
   5  10   3    7.06    5.02
   5  10   4   14.24    7.09
   5  10   5    9.40    7.30
   5  10   6   25.55    9.05
   5  10   7   -0.11    2.35
   5  11  -4   -6.74    5.23
  -5 -11   3  202.05   24.54
   5  11  -3  191.08   25.72
   5  11  -2   18.03    7.01
   5  11  -2   13.95    8.62
   5  11  -1  365.48   40.00
   5  11  -1  325.14   33.98
   5  11   0   10.71    7.41
   5  11   0   17.36    9.23
   5  11   1  348.32   33.95
   5  11   2   16.71    7.98
   5  11   3  246.90   29.62
  -6   7   5   -2.22    3.58
  -6   7   4   17.48    9.80
  -6   7   3   -3.92    5.68
  -6   7   2   13.37    8.05
  -6   7   1    3.15    3.58
  -6   7   0   13.68    7.38
  -6   7  -1    7.28    4.91
  -6   7  -2   19.38    9.36
  -6   7  -3    4.89    4.95
  -6   7  -4   16.23    7.74
  -6   7  -5   -4.83    5.10
  -6   7  -6   -1.56    4.58
  -6   7  -7   10.55    7.23
  -6   6   8  255.37   39.07
  -6   6   7   11.81    9.74
  -6   6   6  123.85   23.91
  -6   6   5    6.33    8.04
  -6   6   4  248.55   31.77
  -6   6   3    4.54    5.84
  -6   6   2  372.70   37.96
  -6   6   1    4.70    7.30
  -6   6   0  360.31   36.52
  -6   6  -1    8.03    6.78
  -6   6  -2  283.35   31.78
  -6   6  -3   11.82    9.70
  -6   6  -4  257.42   30.26
  -6   6  -5   11.39    6.13
  -6   6  -6  232.08   29.46
  -6   6  -7   -2.62    4.39
  -6   6  -8  100.42   19.70
  -6   5  11    0.76    3.07
  -6   5  10    7.16    6.85
  -6   5   9   -9.65    8.38
  -6   5   8   10.96    7.20
  -6   5   7   48.19   13.84
  -6   5   6   17.64    8.88
  -6   5   5   12.13    7.24
  -6   5   4    2.27    3.59
  -6   5   3    8.40    6.73
  -6   5   2    4.63    3.97
  -6   5   1    7.50    6.60
  -6   5   0    0.71    4.48
  -6   5  -1   36.88   10.94
  -6   5  -2    5.52    4.16
  -6   5  -3   13.82    6.60
  -6   5  -4    4.06    3.65
  -6   5  -5    4.23    5.43
  -6   5  -6    1.51    3.79
  -6   5  -7   41.24   12.25
  -6   5  -8   20.60    8.18
   6  -5   9   51.93   15.85
   6  -5  10   14.81    9.73
  -6   4  11   10.14    7.48
  -6   4  10  312.28   35.84
  -6   4   9    4.82    6.75
  -6   4   8  335.56   35.24
  -6   4   7    6.98    8.38
  -6   4   6  318.81   33.42
  -6   4   5   23.18   10.57
  -6   4   4  401.61   36.68
  -6   4   4  432.59   36.94
  -6   4   3   22.38   11.65
  -6   4   3   10.07    8.19
  -6   4   2  407.23   36.78
  -6   4   2  502.05   38.52
  -6   4   1   10.97    5.63
  -6   4   1    8.50    7.44
  -6   4   0  551.77   42.31
  -6   4   0  643.98   41.79
  -6   4  -1    0.67    5.33
  -6   4  -1   22.84    9.80
  -6   4  -2  441.68   37.76
  -6   4  -2  472.88   35.22
  -6   4  -3    8.59    6.82
  -6   4  -3   10.08    8.06
  -6   4  -4  449.47   37.54
  -6   4  -4  466.31   34.76
  -6   4  -5    9.48    6.03
  -6   4  -5   19.63    9.63
  -6   4  -6  378.22   33.80
  -6   4  -6  426.92   34.05
  -6   4  -7    5.12    6.05
  -6   4  -7    3.14    4.67
   6  -4   8  230.50   29.60
   6  -4   9   12.13    8.26
   6  -4  10  309.86   35.43
   6  -4  11   16.44   10.45
   6  -4  12  271.69   34.38
  -6   3  14    4.53    4.68
  -6   3  13    1.17    2.90
  -6   3  12   -1.66    6.55
  -6   3  12   -5.46    4.46
  -6   3  11    7.10    5.45
  -6   3  11   -1.35    5.37
  -6   3  10    2.94    4.11
  -6   3   9   -5.95    3.72
  -6   3   8   23.94    8.58
  -6   3   8   18.01    8.03
  -6   3   8    7.49    6.22
  -6   3   7   10.49    7.14
  -6   3   7   12.95    6.92
  -6   3   7    3.09    4.97
  -6   3   6   10.05    8.25
  -6   3   6    9.27    6.03
  -6   3   6   12.30    5.66
  -6   3   5   51.67   13.40
  -6   3   5   50.87   11.56
  -6   3   5   39.91    8.90
  -6   3   4   21.92    9.93
  -6   3   4   40.60   10.90
  -6   3   3   41.03   12.02
  -6   3   3   57.66   12.43
  -6   3   2    6.75    5.64
  -6   3   2   13.77    8.15
  -6   3   1   15.55    7.06
  -6   3   1    9.10    5.52
  -6   3   0   40.07    9.64
  -6   3   0   37.80   11.08
  -6   3  -1    3.04    4.62
  -6   3  -1    2.04    3.40
  -6   3  -2   35.23    8.74
  -6   3  -2   30.67   10.33
  -6   3  -3   19.59    6.93
  -6   3  -3   20.00    8.51
  -6   3  -4    1.01    2.58
  -6   3  -4   -2.84    3.37
  -6   3  -5   69.53   12.39
  -6   3  -5   63.75   13.79
  -6   3  -6   11.97    5.63
  -6   3  -6   15.41    6.31
  -6   3  -7   16.00    6.18
  -6   3  -8   30.57    9.55
   6  -3   8   38.50   11.96
  -6   3  -9   11.36    7.40
   6  -3   9    0.39    3.28
  -6   3 -10   26.19    7.96
   6  -3  10   26.61    9.82
  -6   3 -11   15.51    7.14
   6  -3  11   10.85    7.00
   6  -3  12   11.83    8.27
   6  -3  13   22.71   11.76
  -6   2  15   25.31   13.46
  -6   2  14   93.15   19.87
  -6   2  13   36.78   13.05
  -6   2  12  138.90   22.48
  -6   2  11   -4.64    5.15
  -6   2  11    2.97    5.19
  -6   2  10  205.52   25.59
  -6   2  10  220.16   26.41
  -6   2   9    4.38    6.29
  -6   2   9    5.78    5.39
  -6   2   8  139.88   20.87
  -6   2   8  145.88   19.82
  -6   2   8  128.82   17.44
  -6   2   7   21.12    7.59
  -6   2   7   16.88    7.04
  -6   2   7   24.58    8.50
  -6   2   6  491.20   35.39
  -6   2   6  529.60   39.87
  -6   2   6  498.30   30.74
  -6   2   5   23.53    9.23
  -6   2   5   29.63    9.47
  -6   2   5   18.77    6.44
  -6   2   4  669.39   39.26
  -6   2   4  625.02   43.12
  -6   2   4  686.20   31.96
  -6   2   3   50.17   13.43
  -6   2   3   45.14   10.58
  -6   2   2  261.49   27.69
  -6   2   2  265.77   23.18
  -6   2   1   20.03    6.39
  -6   2   1   29.33   11.83
  -6   2   0  546.84   39.32
  -6   2   0  573.25   32.00
  -6   2  -1   65.27   10.50
  -6   2  -1    9.04    6.43
  -6   2  -2  401.34   33.86
  -6   2  -2  432.55   26.98
  -6   2  -3    5.00    3.09
  -6   2  -3    9.92    6.66
  -6   2  -4  282.86   28.16
   6  -2   4  257.90   13.54
  -6   2  -4  254.86   20.91
  -6   2  -5   51.82    9.48
  -6   2  -5   56.21   12.72
  -6   2  -6  599.55   40.35
  -6   2  -7   17.72    8.42
   6  -2   7   23.35    8.95
  -6   2  -8  330.84   29.61
   6  -2   8  330.05   32.08
  -6   2  -9   33.99    9.58
   6  -2   9   32.82   10.59
  -6   2 -10  204.64   22.75
   6  -2  10  152.02   22.93
  -6   2 -11   12.10    5.56
   6  -2  11    6.24    5.92
   6  -2  12  186.12   26.55
   6  -2  13   12.63    8.01
   6  -2  14  101.22   20.56
  -6   1  15    2.83    4.80
  -6   1  14    3.02    6.22
  -6   1  13   12.42    7.41
  -6   1  13   -5.17    6.19
  -6   1  12   14.39    7.22
  -6   1  12    0.17    2.28
  -6   1  11   27.22    9.62
  -6   1  11   18.34    8.22
  -6   1  10   25.48    9.53
  -6   1  10   28.48    8.92
  -6   1   9   40.45   11.07
  -6   1   9   73.80   14.41
  -6   1   8    3.77    3.93
  -6   1   8   -1.16    2.17
  -6   1   7   24.94    9.31
  -6   1   7   18.31    7.18
  -6   1   6   29.71    9.59
  -6   1   6   21.36    7.03
  -6   1   5   48.13    8.63
  -6   1   5   50.40   12.12
  -6   1   5   38.30    8.45
  -6   1   4    2.23    1.86
  -6   1   4    3.37    4.70
  -6   1   4    2.77    3.46
  -6   1   3   12.62    6.76
  -6   1   3    7.01    4.66
  -6   1   3    2.82    2.55
  -6   1   2   -0.37    1.52
  -6   1   2    2.62    5.51
  -6   1   1  105.25   16.98
  -6   1   1  118.03   13.33
  -6   1   0    1.08    1.55
  -6   1   0   14.52    7.64
  -6   1  -1   94.87   16.31
  -6   1  -1   96.78   11.15
  -6   1  -2    4.39    3.14
  -6   1  -2    1.37    4.27
  -6   1  -3   55.92   12.79
  -6   1  -3   63.04    8.90
  -6   1  -4    2.18    1.82
  -6   1  -4   -2.82    2.32
  -6   1  -5    9.07    5.59
  -6   1  -6    1.77    4.59
   6  -1   6    3.34    4.48
  -6   1  -7   29.80    8.08
   6  -1   7   18.26    7.73
  -6   1  -8   -0.18    2.10
   6  -1   8    3.38    3.07
  -6   1  -9   54.05   11.52
   6  -1   9   62.67   14.23
  -6   1 -10    9.26    5.58
   6  -1  10   -2.39    4.16
  -6   1 -11   39.16    9.12
   6  -1  11   35.78   10.75
  -6   1 -12   16.43    5.90
   6  -1  12   27.46   11.56
   6  -1  13   17.35    7.27
   6  -1  14    0.11    3.33
   6  -1  15   11.23    8.40
  -6   0  15    0.43    4.29
  -6   0  14  115.28   21.10
  -6   0  13    7.99    5.03
  -6   0  13    8.62    5.71
  -6   0  12  275.24   28.30
  -6   0  12  247.81   28.44
  -6   0  11   15.88    8.09
  -6   0  11   10.84    7.04
  -6   0  10  386.11   33.10
  -6   0  10  418.59   33.98
  -6   0   9   38.02   10.98
  -6   0   9   26.72    8.64
  -6   0   8  263.66   27.22
  -6   0   8  291.55   25.76
  -6   0   7   15.94    7.52
  -6   0   7   14.50    6.91
  -6   0   6  733.81   45.11
  -6   0   6  765.84   37.22
  -6   0   5  100.42   17.61
  -6   0   5   75.35   11.30
  -6   0   4  739.46   44.59
  -6   0   4  720.63   31.15
  -6   0   3   11.99    3.43
   6   0  -3    7.64    3.33
  -6   0   3   12.28    4.72
  -6   0   3   10.80    7.16
  -6   0   3    2.63    2.81
  -6   0   2  289.03   28.15
   6   0  -2  259.32   14.44
  -6   0   2  263.96   12.51
  -6   0   2  288.62   18.86
   6   0  -1    8.24    2.51
  -6   0   1    6.26    3.02
  -6   0   0 1152.12   54.83
  -6   0   0 1128.03   30.97
  -6   0  -1    0.33    1.13
  -6   0  -1   31.47   11.53
  -6   0  -2  789.65   45.12
  -6   0  -2  695.03   22.17
  -6   0  -3    8.31    6.74
  -6   0  -4  288.83   27.61
  -6   0  -5   40.32   11.84
   6   0   5   29.20    8.79
  -6   0  -6  863.94   47.17
   6   0   6  826.90   44.40
  -6   0  -7   73.81   14.50
   6   0   7   61.54   13.19
  -6   0  -8  590.49   38.29
   6   0   8  574.99   39.32
  -6   0  -9   -0.55    3.14
   6   0   9    1.75    2.10
  -6   0 -10  232.10   24.11
   6   0  10  230.62   26.28
  -6   0 -11   20.51    8.08
   6   0  11   15.90    9.07
  -6   0 -12  354.43   29.07
   6   0  12  369.95   34.80
   6   0  13   14.41    8.58
   6   0  14  189.39   26.32
   6   0  15   12.35    6.23
   6   0  16  105.54   20.78
  -6  -1  16   21.10    7.88
  -6  -1  15    1.50    4.43
  -6  -1  14   11.88    7.55
  -6  -1  13    4.94    3.77
  -6  -1  13   -2.74    3.75
  -6  -1  12   -0.50    2.60
  -6  -1  12    4.68    5.41
  -6  -1  11    3.49    3.14
  -6  -1  11    0.67    2.35
  -6  -1  10   20.51    8.56
  -6  -1  10    9.74    5.75
  -6  -1   9    9.43    5.75
  -6  -1   9   -4.69    4.75
  -6  -1   8   13.68    7.13
  -6  -1   8   15.75    5.75
  -6  -1   7    1.32    3.91
  -6  -1   7   -0.37    2.90
  -6  -1   6    4.48    3.69
  -6  -1   6   17.44    4.85
  -6  -1   5    6.08    3.68
  -6  -1   5    6.52    3.21
  -6  -1   4    8.33    1.93
  -6  -1   4   12.92    4.40
  -6  -1   3    6.63    4.76
  -6  -1   3    5.63    2.76
  -6  -1   2   35.06    5.43
  -6  -1   2   32.79    9.51
  -6  -1   2   28.95    4.85
  -6  -1   1    6.05    1.95
  -6  -1   1    7.66    6.46
  -6  -1   0   31.32    9.17
  -6  -1  -1   33.33    9.25
  -6  -1  -2   65.96   13.53
  -6  -1  -3    4.23    4.55
  -6  -1  -4   10.43    6.92
   6   1   4    0.90    2.23
  -6  -1  -5   -0.18   10.21
  -6  -1  -5    4.86    3.92
   6   1   5    4.42    4.51
  -6  -1  -6   28.10    9.75
  -6  -1  -6   30.54    9.78
   6   1   6   28.32    8.31
  -6  -1  -7   14.06    8.03
  -6  -1  -7    7.11    5.50
   6   1   7   15.06    7.19
   6   1   7   12.71    2.51
  -6  -1  -8    4.13    5.07
  -6  -1  -8   -1.24    2.83
   6   1   8    7.58    5.28
  -6  -1  -9    2.34    3.70
  -6  -1  -9    5.58    3.71
   6   1   9    6.73    5.98
  -6  -1 -10   17.68    6.27
  -6  -1 -10   30.64    9.36
   6   1  10   22.40    8.57
  -6  -1 -11   11.96    7.28
  -6  -1 -11    6.78    5.74
   6   1  11   10.25    6.33
  -6  -1 -12    5.28    4.65
  -6  -1 -12   18.35    7.42
   6   1  12   13.88    9.03
  -6  -1 -13    8.86    6.68
   6   1  13   14.57    7.89
  -6  -1 -14    5.83    5.09
   6   1  14    4.05    6.95
  -6  -1 -15   -0.93    3.32
  -6  -2  16  126.54   23.50
  -6  -2  15    7.71    7.79
  -6  -2  14  178.33   25.90
  -6  -2  13    3.71    3.31
  -6  -2  12  171.29   23.02
  -6  -2  12  176.19   21.65
  -6  -2  11   35.20   10.53
  -6  -2  11   10.97    7.09
  -6  -2  10  330.43   29.18
  -6  -2  10  340.14   30.15
  -6  -2   9    2.09    4.05
  -6  -2   9   12.42    7.38
  -6  -2   8  291.67   24.86
  -6  -2   8  315.70   29.43
  -6  -2   7   16.57    6.48
  -6  -2   7   16.21    7.97
  -6  -2   6  347.34   24.18
  -6  -2   6  310.77   28.92
  -6  -2   5   12.22    5.52
  -6  -2   5    3.39    3.61
  -6  -2   4  440.90   23.49
  -6  -2   4  416.31   33.11
  -6  -2   3   18.33    5.19
  -6  -2   3   16.17    7.70
  -6  -2   2  482.02   14.89
  -6  -2   2  587.15   21.78
  -6  -2   2  597.64   39.52
  -6  -2   1   33.48   12.05
  -6  -2   1   13.69    3.39
  -6  -2   0 1356.21   58.80
  -6  -2  -1   31.00   10.75
  -6  -2  -1   38.02   11.97
  -6  -2  -2  998.11   50.47
  -6  -2  -2 1048.18   51.57
   6   2   2 1007.41   38.76
  -6  -2  -3   28.77   10.03
  -6  -2  -3   19.45    9.72
   6   2   3    8.52    5.08
  -6  -2  -4  424.48   33.38
  -6  -2  -4  455.07   34.11
   6   2   4  426.88   27.18
  -6  -2  -5   17.22    8.42
  -6  -2  -5   10.48    6.70
   6   2   5   15.23    5.86
  -6  -2  -6  383.65   31.70
  -6  -2  -6  412.45   32.26
   6   2   6  302.23   10.65
   6   2   6  409.04   28.47
   6   2   6  292.41   10.98
  -6  -2  -7    9.55    6.61
  -6  -2  -7   11.04    7.05
   6   2   7    5.61    4.27
   6   2   7    4.20    2.12
  -6  -2  -8  379.82   32.57
  -6  -2  -8  375.91   31.34
   6   2   8  374.52   29.17
   6   2   8  393.50   18.71
   6   2   9   53.49    7.87
  -6  -2  -9   52.43   11.74
  -6  -2  -9   50.31   11.93
   6   2   9   58.90   12.20
  -6  -2 -10  384.76   33.68
  -6  -2 -10  383.97   31.63
   6   2  10  355.46   30.26
  -6  -2 -11    5.50    6.61
  -6  -2 -11    1.38    3.11
   6   2  11    2.64    4.43
  -6  -2 -12  279.64   29.74
  -6  -2 -12  290.54   27.06
   6   2  12  245.79   27.03
  -6  -2 -13    6.32    5.14
  -6  -2 -13    3.88    5.31
  -6  -2 -14  128.54   20.96
  -6  -2 -15    2.29    3.12
  -6  -2 -16  159.12   24.32
  -6  -2 -17   12.52    6.34
  -6  -3  15    4.17    3.89
  -6  -3  14    0.99    6.89
  -6  -3  13    7.20    5.97
  -6  -3  12    3.25    4.66
  -6  -3  12    2.88    4.15
  -6  -3  11   17.89    7.50
  -6  -3  11   16.92    7.40
  -6  -3  10   -1.75    3.19
  -6  -3  10    2.20    2.95
  -6  -3   9    4.82    4.24
  -6  -3   9   16.57    7.17
  -6  -3   8   40.43   10.28
  -6  -3   8   46.70   10.09
  -6  -3   7    9.62    6.57
  -6  -3   7    7.19    4.26
  -6  -3   6   42.85   10.91
  -6  -3   6   28.17    6.85
  -6  -3   5    2.60    2.86
  -6  -3   5    8.75    4.20
  -6  -3   4   16.90    6.62
  -6  -3   4   25.06    5.70
  -6  -3   3   17.00    8.10
  -6  -3   3   17.96    4.67
  -6  -3   2    8.81    6.25
  -6  -3   2   10.02    5.77
  -6  -3   2   15.37    3.84
  -6  -3   1   11.19    5.01
  -6  -3   1   24.55    8.88
   6   3  -1   17.59    4.31
  -6  -3   1   23.02    4.20
  -6  -3   0   25.32    8.44
  -6  -3   0   21.82    7.92
   6   3   0   29.79    5.59
  -6  -3   0   21.36    3.61
  -6  -3   0   24.06    4.11
  -6  -3  -1   32.88    8.98
  -6  -3  -1   24.47    3.24
  -6  -3  -1   29.26    8.63
   6   3   1   31.83    6.16
  -6  -3  -2   36.48    8.78
  -6  -3  -2   38.27   10.23
   6   3   2   45.72    7.61
  -6  -3  -3   15.62    6.12
  -6  -3  -3   19.01    7.50
   6   3   3   12.78    2.55
   6   3   3   14.59    4.48
  -6  -3  -4    0.68    3.54
  -6  -3  -4    2.85    3.77
   6   3   4   -1.49    1.59
  -6  -3  -5   12.59    6.37
  -6  -3  -5   15.36    6.00
   6   3   5   18.91    6.26
  -6  -3  -6   34.48    9.54
  -6  -3  -6   34.18    9.79
   6   3   6   37.27    8.12
  -6  -3  -7    3.79    5.15
  -6  -3  -7    4.85    3.58
   6   3   7   -5.49    3.19
  -6  -3  -8   16.08    7.85
  -6  -3  -8   17.05    7.42
   6   3   8   21.64    7.00
   6   3   8   16.00    4.61
  -6  -3  -9   -1.86    1.88
   6   3   9    2.02    4.67
   6   3   9    0.97    1.65
   6   3  10   11.70    4.48
  -6  -3 -10   12.41    7.75
  -6  -3 -10    7.00    4.74
   6   3  11   20.88    6.82
  -6  -3 -11   17.05    8.67
  -6  -3 -11   23.73    7.95
   6   3  12    2.08    2.17
  -6  -3 -12    4.70    5.32
  -6  -3 -12    8.70    5.28
  -6  -3 -13   16.67    8.47
  -6  -3 -13   13.73    7.48
  -6  -3 -14    2.79    4.79
  -6  -3 -15    6.81    5.81
  -6  -3 -16   24.90   10.14
  -6  -3 -17    9.81    9.11
  -6  -4  15    8.98    8.48
  -6  -4  14   86.02   18.03
  -6  -4  13   14.46    7.59
  -6  -4  12  135.72   19.70
  -6  -4  12  113.00   19.14
  -6  -4  11   13.00    7.65
  -6  -4  11   19.70    8.76
  -6  -4  10  301.96   28.51
  -6  -4  10  245.50   26.48
  -6  -4   9    5.83    4.79
  -6  -4   9   18.12    7.75
  -6  -4   8  381.63   29.31
  -6  -4   8  347.91   30.88
  -6  -4   7   42.84   11.73
  -6  -4   7   32.50    8.62
  -6  -4   6  338.84   24.99
  -6  -4   6  334.86   30.07
  -6  -4   5   16.30    5.92
  -6  -4   5   24.38   10.05
  -6  -4   4  332.57   27.15
  -6  -4   4  324.28   22.17
  -6  -4   4  336.57   30.22
  -6  -4   3    8.47    6.04
  -6  -4   3    7.04    4.16
  -6  -4   2  460.77   32.19
  -6  -4   2  452.73   22.86
   6   4  -2  355.76   12.08
  -6  -4   1    9.86    6.86
   6   4  -1    5.26    1.93
  -6  -4   1    9.31    3.53
  -6  -4   0  536.83   34.60
  -6  -4   0  546.71   22.03
   6   4   0  554.02   23.97
   6   4   0  545.94   19.29
  -6  -4  -1   11.04    6.78
  -6  -4  -1    8.59    3.55
   6   4   1    1.27    1.99
   6   4   1    6.10    3.06
  -6  -4  -2  467.25   33.05
   6   4   2  452.47   20.83
   6   4   2  461.54   21.46
  -6  -4  -3   16.54    8.34
   6   4   3    7.66    3.77
  -6  -4  -4  405.59   31.59
  -6  -4  -5    0.46    3.22
  -6  -4  -6  346.35   30.04
   6   4   6  272.40   11.08
   6   4   7   71.80    7.32
  -6  -4  -7   79.74   14.65
  -6  -4  -8  296.56   28.26
   6   4   8  273.51   20.19
  -6  -4  -9   33.91   10.11
   6   4   9   35.43    8.47
  -6  -4 -10  388.68   33.58
   6   4  10  344.98   25.25
   6   4  11   21.40    7.89
  -6  -4 -11   11.20    5.57
  -6  -4 -12  268.36   29.66
   6   4  12  267.74   24.62
   6   4  13   20.22    7.69
  -6  -4 -13   16.27    7.43
  -6  -4 -13   15.89    7.94
  -6  -4 -14  121.38   20.68
   6   4  14  134.41   19.49
  -6  -4 -15    3.63    6.85
  -6  -4 -16  104.60   19.91
  -6  -4 -17    1.84    2.69
  -6  -4 -18   92.01   19.35
  -6  -5  14    8.65    7.82
  -6  -5  13   32.56   10.80
  -6  -5  12    7.08    4.98
  -6  -5  11    5.23    5.09
  -6  -5  11   10.43    6.55
  -6  -5  10   25.57    9.44
  -6  -5  10   21.22    7.81
  -6  -5   9    5.36    4.61
  -6  -5   9    3.16    4.74
  -6  -5   8   18.86    7.92
  -6  -5   8   11.62    6.58
  -6  -5   7    0.92    3.20
  -6  -5   7    4.59    5.04
  -6  -5   6   -0.26    3.17
  -6  -5   6   -2.02    3.02
  -6  -5   5    5.24    3.73
  -6  -5   5    5.42    2.40
  -6  -5   4   22.65    6.72
  -6  -5   4   27.22    8.14
  -6  -5   3   55.09   10.85
  -6  -5   3   57.43    9.53
  -6  -5   2   73.12   10.22
  -6  -5   2   79.33   13.31
  -6  -5   1   20.40    7.35
  -6  -5   1   21.09    5.77
   6   5  -1   25.23    6.29
  -6  -5   0   20.86    7.19
   6   5   0   15.89    5.07
  -6  -5  -1    6.88    4.65
   6   5   1   12.63    4.58
  -6  -5  -2   54.34   11.63
  -6  -5  -3   83.16   14.66
  -6  -5  -4   78.05   13.77
   6   5   4   48.95    4.25
  -6  -5  -5   24.29    8.24
   6   5   5   11.08    2.68
  -6  -5  -6    3.04    5.17
   6   5   6    0.70    1.31
  -6  -5  -7    9.46    6.19
   6   5   7    4.59    2.69
  -6  -5  -8    0.84    3.31
  -6  -5  -9   11.16    5.73
   6   5   9    5.92    4.03
  -6  -5 -10   18.70    7.66
   6   5  10   20.09    6.59
  -6  -5 -11   -1.22    3.54
   6   5  11    6.79    4.36
  -6  -5 -12   17.16    8.82
   6   5  12   27.40    8.60
   6   5  13   30.54    9.54
  -6  -5 -13    6.73    4.12
   6   5  14   -4.40    2.39
  -6  -5 -14    1.33    3.13
   6   5  15    8.58    7.44
  -6  -5 -15    8.16    5.56
  -6  -5 -16   -0.73    4.81
  -6  -5 -17   -3.46    5.28
  -6  -6  14   69.60   16.75
  -6  -6  13   13.67    8.32
  -6  -6  12   84.42   17.34
  -6  -6  11    7.72    7.25
  -6  -6  11   11.26    7.52
  -6  -6  10  204.24   25.39
  -6  -6  10  219.37   25.41
  -6  -6   9   10.03    7.60
  -6  -6   9   13.79    8.23
  -6  -6   8  376.54   31.36
  -6  -6   7   14.53    6.57
  -6  -6   7   13.39    6.26
  -6  -6   6  387.22   28.63
  -6  -6   6  436.86   31.57
  -6  -6   5   10.82    5.48
  -6  -6   5   22.77    7.87
  -6  -6   4  284.49   24.72
  -6  -6   4  285.14   23.85
  -6  -6   3    5.41    4.71
   6   6  -3   -1.29    1.48
  -6  -6   2  415.56   30.61
   6   6  -2  424.39   29.15
  -6  -6   1   18.70    7.89
   6   6  -1    8.77    5.07
  -6  -6   0  640.71   38.55
   6   6   0  665.93   35.48
  -6  -6  -1   19.16    9.01
   6   6   1    9.73    4.38
  -6  -6  -2  463.10   34.11
   6   6   2  418.76   17.99
   6   6   3    1.30    1.53
  -6  -6  -3   14.54    8.63
  -6  -6  -4  401.20   32.56
   6   6   4  353.19   17.57
  -6  -6  -5   31.67   10.61
  -6  -6  -6  359.65   32.13
  -6  -6  -7   27.40    9.98
  -6  -6  -8  490.85   38.26
  -6  -6  -9   31.81   10.68
  -6  -6 -10  347.82   33.97
  -6  -6 -11   12.96    8.97
   6   6  11    8.93    5.36
  -6  -6 -12  203.50   27.63
   6   6  12  175.41   22.76
  -6  -6 -13    4.23    4.56
   6   6  13    4.96    4.41
  -6  -6 -14   73.01   17.44
   6   6  14   62.99   14.50
  -6  -6 -15   -5.99    3.18
   6   6  15   15.10    8.63
  -6  -7  13   -1.95    3.47
  -6  -7  12    1.03    4.37
  -6  -7  11   18.18    8.28
  -6  -7  10   -4.07    4.16
  -6  -7   9   14.31    6.18
  -6  -7   8    8.77    5.37
  -6  -7   7    6.03    5.02
  -6  -7   6   20.41    6.97
  -6  -7   6   27.65    8.38
  -6  -7   5   32.35   13.57
  -6  -7   5   10.53    6.57
  -6  -7   4   37.92    9.51
  -6  -7   4   28.82    8.22
   6   7  -4   43.30   11.45
  -6  -7   3    8.80    5.63
   6   7  -3    7.11    4.94
  -6  -7   2   51.38   11.18
   6   7  -2   44.12   10.60
  -6  -7   1   41.43   10.79
   6   7  -1   32.11    9.32
   6   7   0    4.94    2.26
  -6  -7   0    9.75    5.99
   6   7   0    8.71    5.67
   6   7   1   47.01    7.60
  -6  -7  -1   67.56   13.63
   6   7   2   26.27    5.78
  -6  -7  -2   29.47    9.51
  -6  -7  -3   -2.24    2.10
  -6  -7  -4   31.08    9.26
  -6  -7  -5   12.26    6.45
  -6  -7  -6   29.59   10.47
  -6  -7  -7   16.53    8.36
  -6  -7  -8    2.43    5.45
  -6  -7  -9   15.08    8.68
  -6  -7 -10    4.74    6.84
  -6  -7 -11   28.91   10.74
  -6  -7 -12    1.07    3.14
   6   7  12    3.48    4.02
  -6  -7 -13   11.46    8.21
   6   7  13    8.93    5.06
   6   7  14   -4.41    5.06
   6   7  15    5.33    4.73
  -6  -8  11    3.08    4.35
  -6  -8  10  133.30   21.94
  -6  -8   9   14.42    7.48
  -6  -8   8  113.85   19.42
  -6  -8   7    0.82    3.64
  -6  -8   6  130.68   19.52
  -6  -8   5    1.27    3.88
  -6  -8   5    2.80    3.88
  -6  -8   4  247.15   24.30
   6   8  -4  261.97   28.22
  -6  -8   3   36.27    9.94
   6   8  -3   21.72    7.98
  -6  -8   2  280.70   26.90
   6   8  -2  299.70   29.15
  -6  -8   1   33.64    9.76
   6   8  -1   26.21    9.66
  -6  -8   0  205.36   23.36
   6   8   0  211.69   24.08
  -6  -8  -1   18.78    7.89
  -6  -8  -2  244.35   26.65
  -6  -8  -3   74.48   15.18
  -6  -8  -4  310.28   30.48
  -6  -8  -5   10.98    7.79
  -6  -8  -6  199.13   25.25
  -6  -8  -7   10.19    8.87
  -6  -8  -8  128.72   21.51
  -6  -8  -9    7.50    7.63
  -6  -8 -10  169.42   25.28
  -6  -8 -11   18.70    8.48
   6   8  14   38.25   13.38
  -6  -9   9    9.70    7.22
  -6  -9   8   15.52    7.03
  -6  -9   7    6.81    5.93
   6   9  -6   -6.04    5.31
  -6  -9   6    2.23    5.41
   6   9  -5    4.86    2.84
  -6  -9   4   16.92    6.50
   6   9  -4   27.71   10.12
  -6  -9   3   10.41    5.89
   6   9  -3    4.87    6.70
  -6  -9   2    9.67    4.95
   6   9  -2    2.58    4.35
  -6  -9   1    2.98    5.46
   6   9  -1    5.27    4.48
  -6  -9   0    5.94    5.32
   6   9   0    7.76    4.81
  -6  -9  -1   18.44    8.34
  -6  -9  -2   -0.19    4.16
  -6  -9  -3   11.57    7.56
  -6  -9  -4    9.32    7.23
  -6  -9  -5   16.03    8.41
  -6  -9  -6   15.98    7.70
  -6  -9  -7    9.99    7.84
  -6  -9  -8    1.89    5.61
  -6  -9  -9   10.20    8.20
  -6 -10   7    9.15    6.87
   6  10  -6  111.87   22.29
  -6 -10   6  123.02   21.99
   6  10  -5    2.67    4.89
   6  10  -4  123.20   22.15
  -6 -10   3    3.48    6.02
   6  10  -3    3.73    6.19
  -6 -10   2  207.99   25.13
   6  10  -2  202.38   28.20
  -6 -10   1    8.05    7.95
   6  10  -1   26.03   10.10
  -6 -10   0  288.19   30.07
   6  10   0  304.09   33.74
  -6 -10  -1   23.81    9.91
  -6 -10  -2  265.69   29.96
  -6 -10  -3   14.63    8.58
  -6 -10  -4  124.32   20.95
  -6 -10  -5   10.08    6.11
  -6 -11   2   17.25    8.28
  -6 -11   1    3.02    5.46
   6  11  -1    7.26    6.98
  -6 -11   0   -0.20    4.19
   6  11   0    5.73    6.00
  -6 -11  -1   20.30    9.10
   6  11   1   19.06   10.14
  -7   4   4    6.28    6.67
  -7   4   3    6.04    6.12
  -7   4   2   21.37   10.05
  -7   4   1    5.05    5.62
  -7   4   0   39.90   12.34
  -7   4  -1    3.05    3.29
  -7   4  -2   36.09   11.53
  -7   4  -3    7.76    5.68
  -7   4  -4   10.59    6.64
  -7   4  -5   -1.05    4.72
  -7   4  -6    0.90    3.68
  -7   4  -7    6.30    7.02
  -7   4  -8    6.24    4.96
   7  -4   8   14.97    9.21
   7  -4   9   -2.00    6.84
  -7   3   9  153.04   24.21
  -7   3   8   20.34   10.17
  -7   3   7  188.67   26.49
  -7   3   6    6.03    7.66
  -7   3   6   18.39    8.82
  -7   3   5  462.82   41.51
  -7   3   5  484.93   38.68
  -7   3   4   38.55   12.15
  -7   3   3  373.83   37.12
  -7   3   2   26.23   11.94
  -7   3   1  415.81   38.45
  -7   3   0   25.26   12.79
  -7   3  -1  515.84   42.71
  -7   3  -2   13.67    8.82
  -7   3  -3  346.87   34.72
  -7   3  -4   39.48   13.10
  -7   3  -5  351.25   34.35
  -7   3  -6   24.50   10.47
  -7   3  -7  430.78   38.26
  -7   3  -8   10.49    6.17
   7  -3   8   11.16    8.45
  -7   3  -9  218.56   27.18
   7  -3   9  188.88   27.93
  -7   3 -10   10.04    6.67
   7  -3  10   14.16    8.38
   7  -3  11  183.55   28.56
  -7   2  11   -4.55    2.66
  -7   2  10   11.29    8.12
  -7   2   9    7.70    7.13
  -7   2   8   -0.28    5.21
  -7   2   7    9.48    6.89
  -7   2   6   16.93    8.83
  -7   2   5   -1.31    4.01
  -7   2   4  112.46   20.47
  -7   2   3    5.93    6.17
  -7   2   2   42.90   12.33
  -7   2   1    2.88    6.81
  -7   2   0    1.92    3.05
  -7   2  -1    2.08    3.97
  -7   2  -2    8.76    7.45
  -7   2  -3    1.91    2.09
  -7   2  -4   58.44   13.85
  -7   2  -5   12.82    9.27
  -7   2  -6  106.10   18.85
  -7   2  -7    3.06    3.64
   7  -2   7    4.28    5.54
  -7   2  -8   11.61    7.33
   7  -2   8    3.05    5.50
  -7   2  -9    2.82    5.23
   7  -2   9   -6.10    2.40
  -7   2 -10    7.41    5.35
   7  -2  10    2.76    3.32
  -7   2 -11   -3.42    4.50
   7  -2  11   -3.53    3.10
   7  -2  12    0.82    2.86
  -7   1  13   92.57   18.31
  -7   1  12    6.49    7.46
  -7   1  11  195.81   26.25
  -7   1  10    1.90    3.19
  -7   1   9  236.39   28.58
  -7   1   8   -0.12    3.25
  -7   1   7  233.92   28.29
  -7   1   6   73.79   15.96
  -7   1   5  365.70   35.44
  -7   1   4   99.89   18.79
  -7   1   3  261.50   30.16
  -7   1   2    1.56    4.69
  -7   1   1  276.53   30.19
  -7   1   0   14.68    8.93
  -7   1  -1  404.28   36.11
  -7   1  -2    9.57    8.03
  -7   1  -3  223.17   26.60
  -7   1  -4    8.53    6.40
  -7   1  -5  358.19   33.51
  -7   1  -6   86.35   17.02
   7  -1   6   85.54   16.79
  -7   1  -7  378.33   34.14
   7  -1   7  351.60   33.36
  -7   1  -8   36.65   10.87
   7  -1   8   35.77   11.90
  -7   1  -9  178.75   23.35
   7  -1   9  158.20   23.95
  -7   1 -10    1.92    3.95
   7  -1  10   12.63    9.06
  -7   1 -11  278.04   28.36
   7  -1  11  251.36   30.73
   7  -1  12    0.72    6.08
   7  -1  13  159.69   25.39
  -7   0  12    7.60    6.98
  -7   0  11    7.26    6.98
  -7   0  10    2.48    4.71
  -7   0   9   32.17   10.71
  -7   0   8    8.72    6.03
  -7   0   7    2.51    6.06
  -7   0   6   30.12   10.96
  -7   0   5   16.20    8.52
  -7   0   4   11.82    6.85
  -7   0   3   -2.96    2.66
  -7   0   2    8.47    6.29
  -7   0   1   31.48   10.79
  -7   0   0   18.17    8.11
  -7   0  -1    7.22    6.14
  -7   0  -2   21.55    8.74
  -7   0  -3   25.80    9.01
  -7   0  -4    3.88    4.18
  -7   0  -5   19.92    8.08
   7   0   5   17.04    6.49
  -7   0  -6    5.64    3.90
   7   0   6   13.57    7.01
  -7   0  -7   29.94    9.37
   7   0   7   29.05    9.41
  -7   0  -8   13.22    7.28
   7   0   8   10.69    7.01
  -7   0  -9    8.25    5.16
   7   0   9   -4.56    4.55
  -7   0 -10    5.76    4.84
   7   0  10    8.84    7.36
  -7   0 -11   15.28    6.97
   7   0  11   45.79   13.11
  -7   0 -12    4.10    4.96
   7   0  12   11.16    8.72
   7   0  13   14.16    7.51
   7   0  14   -3.90    6.82
  -7  -1  15  189.97   28.22
  -7  -1  14    5.63    5.44
  -7  -1  13   60.09   15.22
  -7  -1  12    3.61    5.52
  -7  -1  12    8.60    5.78
  -7  -1  11  131.00   21.03
  -7  -1  11  146.73   21.13
  -7  -1  10   -0.35    4.86
  -7  -1  10   14.32    6.76
  -7  -1   9  367.39   34.38
  -7  -1   9  368.84   30.49
  -7  -1   8   17.17    8.89
  -7  -1   8   25.71    8.11
  -7  -1   7  245.54   28.40
  -7  -1   7  238.26   22.10
  -7  -1   6   15.12    9.62
  -7  -1   5  175.01   23.63
  -7  -1   4   17.53    8.50
  -7  -1   3  369.59   34.44
  -7  -1   2   29.93   12.12
  -7  -1   1  783.45   49.33
  -7  -1   0   19.46   10.58
  -7  -1  -1  895.15   52.52
  -7  -1  -2   17.78   10.31
  -7  -1  -3  552.57   40.98
   7   1   3  463.39   32.37
  -7  -1  -4   16.04    8.77
   7   1   4   24.73    8.25
  -7  -1  -5  309.06   30.51
   7   1   5  287.52   26.35
  -7  -1  -6   32.39   10.97
   7   1   6   13.86    6.72
  -7  -1  -7  222.50   25.83
   7   1   7  208.54   23.53
  -7  -1  -8   16.09    8.21
   7   1   8    7.10    6.14
  -7  -1  -9  240.49   27.60
   7   1   9  284.48   29.29
  -7  -1 -10   31.17    9.70
   7   1  10   35.15   11.17
  -7  -1 -11  345.01   31.82
   7   1  11  360.26   34.36
  -7  -1 -12    7.61    6.59
   7   1  12   11.67    8.09
   7   1  13  125.07   21.95
   7   1  14   10.32    6.73
   7   1  15  116.43   21.96
  -7  -2  15    7.12    6.55
  -7  -2  14    3.85    5.36
  -7  -2  13   -1.91    4.69
  -7  -2  12   -1.39    3.40
  -7  -2  12   37.28   12.27
  -7  -2  11    4.47    7.42
  -7  -2  11    8.06    6.24
  -7  -2  10    6.58    5.63
  -7  -2  10   15.19    8.33
  -7  -2   9   -2.60    3.96
  -7  -2   9   13.01    6.62
  -7  -2   8    1.41    2.85
  -7  -2   8    2.04    6.44
  -7  -2   7   12.02    4.31
  -7  -2   7   19.35    8.48
  -7  -2   6   11.52    6.80
  -7  -2   6   19.39    6.11
  -7  -2   5    2.55    4.73
  -7  -2   4    3.03    3.37
  -7  -2   3    5.11    5.31
  -7  -2   2    7.29    5.14
  -7  -2   1   -3.34    5.00
  -7  -2   0   -2.45    5.07
  -7  -2  -1   -3.42    5.00
   7   2   1   -2.07    3.30
  -7  -2  -2    1.94    5.43
   7   2   2   15.01    5.93
  -7  -2  -3    1.79    3.70
   7   2   3   -0.10    1.90
  -7  -2  -4    5.12    2.84
  -7  -2  -4   10.05    6.78
   7   2   4    8.01    4.95
  -7  -2  -5   12.56    7.14
  -7  -2  -5    4.96    3.11
   7   2   5   13.95    5.81
  -7  -2  -6    5.05    4.22
  -7  -2  -6    4.08    4.14
   7   2   6    0.15    2.16
  -7  -2  -7   -0.74    3.04
  -7  -2  -7    6.73    6.42
   7   2   7    5.80    3.81
  -7  -2  -8    8.21    5.54
   7   2   8   13.29    6.16
  -7  -2  -9    4.34    5.65
  -7  -2  -9    2.95    3.52
   7   2   9    7.92    5.16
  -7  -2 -10    5.36    4.15
  -7  -2 -10    5.74    4.59
   7   2  10    4.30    6.14
  -7  -2 -11   -4.26    4.31
  -7  -2 -11    3.49    6.06
   7   2  11    0.88    2.01
  -7  -2 -12   11.40    8.22
  -7  -2 -12   12.54    7.67
   7   2  12    4.98    4.96
  -7  -2 -13    1.37    5.24
   7   2  13   13.26    8.65
  -7  -2 -14   10.20    6.96
  -7  -2 -15    8.26    5.37
  -7  -2 -16    3.26    5.01
  -7  -2 -17   13.96    7.98
  -7  -3  15   87.54   18.90
  -7  -3  14    9.68    6.63
  -7  -3  13   59.06   14.66
  -7  -3  12    3.53    5.03
  -7  -3  12    3.87    6.06
  -7  -3  11  172.51   22.79
  -7  -3  11  192.30   24.78
  -7  -3  10   16.12    7.54
  -7  -3  10   16.34    9.33
  -7  -3   9  300.33   27.53
  -7  -3   9  296.63   31.12
  -7  -3   8   22.25    8.08
  -7  -3   8   26.54   10.45
  -7  -3   7  310.13   25.00
  -7  -3   7  290.50   30.72
  -7  -3   6   29.44    7.94
  -7  -3   6   31.23   10.08
  -7  -3   5  328.36   22.65
  -7  -3   5  302.98   31.29
  -7  -3   4   18.04    8.43
  -7  -3   3  356.58   33.56
  -7  -3   2   24.71   11.15
  -7  -3   1  495.78   39.05
   7   3  -1  471.24   24.47
  -7  -3   0   39.88   11.33
  -7  -3   0   48.16   13.95
   7   3   0   40.71    7.57
  -7  -3  -1  488.87   38.43
  -7  -3  -1  535.29   40.70
   7   3   1  527.09   27.65
  -7  -3  -2   47.47   14.03
  -7  -3  -2   53.99   15.10
   7   3   2   33.55    8.01
  -7  -3  -3  409.63   35.22
  -7  -3  -3  430.90   36.39
   7   3   3  420.45   26.47
  -7  -3  -4    9.98    7.80
  -7  -3  -4   17.95    8.67
   7   3   4   13.27    5.58
  -7  -3  -5  339.22   32.40
  -7  -3  -5  344.60   32.72
   7   3   5  355.39   26.27
  -7  -3  -6    7.53    7.93
  -7  -3  -6   18.03    9.06
   7   3   6   17.91    7.06
  -7  -3  -7  255.99   28.85
  -7  -3  -7  251.11   28.04
   7   3   7  253.46   23.77
  -7  -3  -8   30.80   11.16
  -7  -3  -8   47.22   12.65
   7   3   8   40.79   10.63
  -7  -3  -9  301.93   31.87
  -7  -3  -9  338.23   32.76
   7   3   9  279.92   26.89
  -7  -3 -10   16.09    8.97
  -7  -3 -10   16.60    7.71
   7   3  10   23.68    9.02
  -7  -3 -11  331.32   34.32
  -7  -3 -11  340.19   32.94
  -7  -3 -12   22.71   11.35
  -7  -3 -12    2.04    4.32
  -7  -3 -13  177.30   25.67
  -7  -3 -13  143.42   21.60
  -7  -3 -14    5.81    6.98
  -7  -3 -15   79.91   17.92
  -7  -3 -16    6.52    6.96
  -7  -3 -17  127.20   23.55
  -7  -4  14    1.87    6.40
  -7  -4  13   11.15    7.47
  -7  -4  12    5.89    4.21
  -7  -4  11   12.30    6.13
  -7  -4  11    7.23    5.99
  -7  -4  10    2.41    3.15
  -7  -4  10    9.26    6.39
  -7  -4   9   10.51    5.56
  -7  -4   9   18.32    9.23
  -7  -4   8    4.52    5.10
  -7  -4   8    9.83    4.86
  -7  -4   7    8.33    5.11
  -7  -4   7   12.12    4.62
  -7  -4   6   21.62    8.57
  -7  -4   6   36.38    8.65
  -7  -4   5   -2.54    2.30
  -7  -4   5    7.57    4.46
  -7  -4   4   20.97    9.11
  -7  -4   4   16.66    5.01
  -7  -4   3   41.02   12.35
  -7  -4   2   -0.80    2.05
  -7  -4   2   -0.17    3.96
  -7  -4   1    3.94    4.57
  -7  -4   1    2.89    5.51
  -7  -4   0   50.18   11.98
  -7  -4   0   45.73   12.21
  -7  -4  -1    3.94    4.44
  -7  -4  -1    5.67    6.28
   7   4   1    5.37    2.65
  -7  -4  -2   23.23    8.93
  -7  -4  -2    9.91    7.50
   7   4   2   20.23    4.99
  -7  -4  -3   18.77    8.38
  -7  -4  -3    3.56    5.85
   7   4   3    9.78    3.98
  -7  -4  -4    0.36    2.08
  -7  -4  -4    3.90    6.10
   7   4   4   10.28    4.34
  -7  -4  -5   26.70    8.70
  -7  -4  -5   22.51    9.47
   7   4   5   30.48    7.52
  -7  -4  -6   34.21   11.27
  -7  -4  -6   32.13   10.87
  -7  -4  -7    0.62    2.26
  -7  -4  -7   14.18    7.28
  -7  -4  -8    7.78    5.57
  -7  -4  -8   24.68    9.37
  -7  -4  -9   19.29    9.89
  -7  -4  -9   30.09   10.38
  -7  -4 -10    9.87    8.01
  -7  -4 -10   17.01    8.17
  -7  -4 -11   15.17    9.17
  -7  -4 -11    9.17    8.22
  -7  -4 -12    3.68    5.74
  -7  -4 -12   10.17    5.11
  -7  -4 -13    7.65    7.03
  -7  -4 -13   10.13    7.41
  -7  -4 -14   13.82    9.87
  -7  -4 -15    8.96    5.86
  -7  -4 -16    4.65    5.60
  -7  -5  14    1.92    3.83
  -7  -5  13   58.22   14.63
  -7  -5  12   20.10   10.43
  -7  -5  11  107.38   19.00
  -7  -5  11  103.17   18.17
  -7  -5  10   11.27    8.24
  -7  -5  10    9.69    6.27
  -7  -5   9  135.24   18.99
  -7  -5   9  149.76   22.92
  -7  -5   8    6.71    6.37
  -7  -5   8    2.28    4.38
  -7  -5   7  327.14   27.18
  -7  -5   7  319.06   32.63
  -7  -5   6    7.49    5.81
  -7  -5   6    5.73    6.55
  -7  -5   5  302.76   24.01
  -7  -5   5  332.85   32.73
  -7  -5   4   21.90    8.95
  -7  -5   4   11.83    4.81
  -7  -5   4   18.24   10.55
  -7  -5   3  148.08   20.18
  -7  -5   3  143.84   15.12
  -7  -5   3  164.02   23.55
  -7  -5   2    8.41    5.01
  -7  -5   1  409.15   33.64
  -7  -5   0   23.16    9.36
  -7  -5  -1  569.61   40.04
   7   5   1  544.90   25.86
  -7  -5  -2   33.02   11.07
   7   5   2   16.39    4.57
  -7  -5  -3  179.74   22.92
   7   5   3  219.97   16.10
  -7  -5  -4   12.46    8.33
  -7  -5  -5  162.14   22.42
  -7  -5  -6   26.45   11.06
  -7  -5  -7  376.61   34.81
  -7  -5  -8    6.50    6.78
  -7  -5  -9  298.12   31.68
  -7  -5 -10    5.19    5.65
  -7  -5 -11  142.70   22.40
  -7  -5 -12   11.33    7.99
  -7  -5 -13   95.00   19.59
  -7  -5 -13   84.76   16.77
  -7  -5 -14   17.44    7.86
  -7  -5 -15   70.17   17.12
  -7  -6  13   25.92   10.52
  -7  -6  12   -2.07    2.91
  -7  -6  11    1.04    5.27
  -7  -6  11    6.17    5.96
  -7  -6  10    6.19    4.25
  -7  -6  10   -2.92    4.10
  -7  -6   9    5.90    5.01
  -7  -6   9    6.96    6.36
  -7  -6   8   18.09    7.54
  -7  -6   8   -1.15    2.83
  -7  -6   7    6.75    4.18
  -7  -6   7   -7.00    5.72
  -7  -6   6    1.93    2.60
  -7  -6   6   -3.16    4.34
  -7  -6   5   12.39    6.25
  -7  -6   5   18.81    6.72
  -7  -6   4    9.77    4.81
  -7  -6   4   10.39    5.00
  -7  -6   3   20.48    8.62
  -7  -6   3   22.05    6.88
  -7  -6   2   97.02   16.50
  -7  -6   2   95.81   12.88
  -7  -6   1   15.18    6.96
   7   6  -1   15.52    5.18
  -7  -6   0   10.06    7.25
   7   6   0    3.80    3.00
  -7  -6  -1   12.05    7.41
   7   6   1    5.23    4.20
  -7  -6  -2   11.72    8.00
   7   6   2    5.75    3.63
  -7  -6  -3   18.61    7.59
   7   6   3   14.73    5.37
  -7  -6  -4   86.94   16.50
  -7  -6  -5    8.77    6.64
  -7  -6  -6    4.03    4.59
  -7  -6  -7    0.55    3.54
  -7  -6  -8    5.32    4.51
  -7  -6  -9    7.98    5.21
  -7  -6 -10    8.64    7.39
  -7  -6 -11    8.38    7.43
  -7  -6 -12    3.50    6.60
  -7  -6 -13    5.45    5.25
  -7  -7  12   14.64    8.68
  -7  -7  11  158.08   23.56
  -7  -7  10   -1.89    5.35
  -7  -7  10    0.54    5.41
  -7  -7   9  110.67   19.33
  -7  -7   9  115.49   21.35
  -7  -7   8   15.27    7.43
  -7  -7   7  146.52   20.28
  -7  -7   6   14.27    7.61
  -7  -7   6   14.35    6.89
  -7  -7   5  268.61   27.21
  -7  -7   5  277.58   25.94
  -7  -7   4   17.79    8.57
  -7  -7   4   11.13    6.53
  -7  -7   3  255.30   26.45
  -7  -7   3  252.77   23.58
  -7  -7   2   34.68    8.95
  -7  -7   2   34.32   10.21
   7   7  -2   39.97   10.21
  -7  -7   1  311.02   29.89
   7   7  -1  285.50   25.44
  -7  -7   0   17.04    8.52
   7   7   0    6.64    5.02
  -7  -7  -1  381.96   33.65
   7   7   1  385.01   29.08
  -7  -7  -2   22.17   10.72
   7   7   2   16.86    6.49
  -7  -7  -3  232.99   27.29
  -7  -7  -4   37.88   12.08
  -7  -7  -5  237.01   27.99
  -7  -7  -6    3.15    5.59
  -7  -7  -7  310.66   32.86
  -7  -7  -8   32.28   11.31
  -7  -7  -9  163.46   25.34
  -7  -7 -10   -6.06    5.36
  -7  -7 -11  144.89   24.20
  -7  -8  10   19.93    9.34
  -7  -8  10   17.36   10.25
  -7  -8   9    2.46    2.54
  -7  -8   8    4.60    3.74
  -7  -8   7   11.91    7.22
  -7  -8   6   -0.82    3.26
  -7  -8   5   11.32    7.51
  -7  -8   5   -1.57    2.83
  -7  -8   4   18.61    7.79
  -7  -8   4    8.71    5.50
  -7  -8   3   -6.39    4.65
   7   8  -3    7.00    5.72
  -7  -8   3   10.94    5.95
  -7  -8   2    7.43    5.68
   7   8  -2   13.81    5.81
  -7  -8   1    5.53    4.17
   7   8  -1    7.24    5.79
  -7  -8   0   62.19   13.60
   7   8   0   42.48   10.94
  -7  -8  -1   -1.48    3.99
   7   8   1    6.55    4.99
  -7  -8  -2   28.52   10.38
   7   8   2   23.83    8.47
  -7  -8  -3    4.51    4.01
  -7  -8  -4   17.72    9.45
  -7  -8  -5   12.31    8.69
  -7  -8  -6   13.87    8.77
  -7  -8  -7    4.87    6.27
  -7  -8  -8   -1.11    5.91
  -7  -8  -9   18.00   10.32
  -7  -9   9   94.37   18.70
  -7  -9   8    4.08    4.12
  -7  -9   7   50.57   13.79
  -7  -9   6    0.72    3.55
  -7  -9   5   92.62   17.34
  -7  -9   4    8.51    7.18
  -7  -9   4   16.91    8.73
   7   9  -4    5.65    7.69
  -7  -9   3  160.96   21.95
   7   9  -3  171.30   24.05
  -7  -9   2   16.04    9.16
   7   9  -2    9.28    8.05
  -7  -9   1  196.98   25.17
   7   9  -1  191.17   24.76
  -7  -9   0    6.48    4.49
   7   9   0    7.31   10.81
  -7  -9  -1  188.55   25.09
   7   9   1  198.02   24.86
  -7  -9  -2    6.13    5.16
   7   9   2    8.67    5.78
  -7  -9  -3  224.30   28.18
  -7  -9  -4    3.77    5.59
  -7  -9  -5  161.31   24.65
  -7  -9  -6    2.58    4.90
  -7 -10   6   -1.67    3.57
  -7 -10   5   -2.06    3.10
   7  10  -5    6.53    5.59
  -7 -10   4   -1.59    3.34
   7  10  -4    0.32    4.27
  -7 -10   3    5.01    5.19
   7  10  -3    7.25    6.72
  -7 -10   2    0.26    4.70
   7  10  -2   23.09   10.77
  -7 -10   1    7.59    5.81
   7  10  -1   34.65   13.55
  -7 -10   0    0.14    3.28
   7  10   0   13.14    7.88
  -7 -10  -1    5.27    6.88
   7  10   1   13.58    6.84
  -7 -10  -2   10.66    8.51
   7  10   2   -8.42    7.41
  -7 -10  -3    1.35    3.50
   7  11   1   79.64   18.45
   7  11   2    4.09    3.06
  -8   3   4   24.27   10.73
  -8   3   3    4.22    6.11
  -8   3   2   -7.99    5.27
  -8   3   1    1.34    4.65
  -8   3   0   14.83    8.75
  -8   3  -1   35.13   12.34
  -8   3  -2    2.85    5.47
  -8   3  -3    6.24    6.19
  -8   3  -4   10.73    7.42
  -8   3  -5    5.27    5.70
  -8   3  -6   25.70   10.41
  -8   3  -7    1.88    4.73
   8  -3   7   11.05    8.87
  -8   3  -8   12.56    8.46
  -8   3  -9   12.72    6.61
  -8   3 -10    0.33    4.24
  -8   2   8  150.94   25.20
  -8   2   7    9.86    7.31
  -8   2   6  238.65   31.60
  -8   2   5   13.63   10.58
  -8   2   4  259.24   32.55
  -8   2   3   18.96   10.19
  -8   2   2  150.84   24.62
  -8   2   1   19.92   12.34
  -8   2   0  375.09   38.53
  -8   2  -1   18.93    9.71
  -8   2  -2  290.74   33.50
  -8   2  -3    1.39    4.61
  -8   2  -4  172.66   26.13
  -8   2  -5   25.06   10.70
  -8   2  -6  329.57   35.16
   8  -2   6  332.44   35.93
  -8   2  -7   12.32    7.49
   8  -2   7   10.02    9.28
  -8   2  -8  264.20   31.28
   8  -2   8  258.79   32.54
  -8   2  -9    7.40    7.37
   8  -2   9    8.91    9.51
  -8   2 -10  139.92   22.35
  -8   1  10    8.03    6.70
  -8   1   9    6.94    5.84
  -8   1   8    8.60    6.60
  -8   1   7    9.05    6.86
  -8   1   6   22.36    8.85
  -8   1   5   37.47   12.22
  -8   1   4    7.09    5.49
  -8   1   3   12.49    8.37
  -8   1   2    3.21    4.03
  -8   1   1   18.36    8.99
  -8   1   0    4.39    4.60
  -8   1  -1   45.18   12.51
  -8   1  -2    6.05    5.90
  -8   1  -3    6.02    4.65
  -8   1  -4   -5.47    5.56
  -8   1  -5    4.82    6.27
   8  -1   5   13.97    7.70
  -8   1  -6   10.82    8.64
   8  -1   6   26.83   10.90
  -8   1  -7   22.64    9.04
   8  -1   7   65.90   15.35
  -8   1  -8   23.92   10.58
   8  -1   8   18.55    9.43
  -8   1  -9   -1.45    4.24
   8  -1   9    7.03    5.02
  -8   1 -10    1.53    3.99
   8  -1  10    2.68    4.08
  -8   1 -11   -2.65    4.00
   8  -1  11    8.16    7.56
  -8   0  12   66.58   15.90
  -8   0  11   14.43    8.71
  -8   0  10  137.97   23.62
  -8   0   9    4.69    6.66
  -8   0   8  181.86   26.66
  -8   0   7    8.11    6.63
  -8   0   6  225.44   29.47
  -8   0   5   14.99    9.07
  -8   0   4  154.75   24.42
  -8   0   3   21.97   11.80
  -8   0   2  180.26   26.32
  -8   0   1   24.38   11.38
  -8   0   0  847.39   55.80
  -8   0  -1   31.08   12.99
  -8   0  -2  692.05   49.83
  -8   0  -3   18.42   10.48
  -8   0  -4  128.55   22.13
   8   0   4  112.11   18.80
  -8   0  -5    8.17    7.24
   8   0   5    3.90    5.00
  -8   0  -6  162.53   24.58
   8   0   6  159.70   22.69
  -8   0  -7    4.06    7.73
   8   0   7   10.81    7.19
  -8   0  -8  219.84   28.35
   8   0   8  244.93   29.33
  -8   0  -9   -1.28    4.31
   8   0   9    6.57    5.13
  -8   0 -10  137.13   22.13
   8   0  10  140.51   23.30
  -8   0 -11    4.07    5.52
   8   0  11   12.51    6.84
   8   0  12  123.13   22.73
  -8  -1  12    0.67    5.80
  -8  -1  11    8.17    5.36
  -8  -1  10   12.33    8.94
  -8  -1   9    2.98    6.49
  -8  -1   8   -1.36    3.92
  -8  -1   7   19.93    9.02
  -8  -1   6    6.39    3.60
  -8  -1   5   10.39    6.07
  -8  -1   4   -1.67    3.15
  -8  -1   3   14.95    8.39
  -8  -1   2    2.74    4.33
  -8  -1   1   -2.89    2.77
  -8  -1   0    2.76    4.98
  -8  -1  -1    7.93    3.22
  -8  -1  -2    9.05    6.75
  -8  -1  -3   12.36    8.40
   8   1   3    8.35    6.01
  -8  -1  -4   13.76    7.17
   8   1   4   17.73    7.22
  -8  -1  -5   50.26   13.43
   8   1   5   37.38   10.48
  -8  -1  -6   -0.85    2.84
   8   1   6   -6.54    4.95
  -8  -1  -7   14.00    7.70
   8   1   7   -4.83    4.26
  -8  -1  -8    4.85    5.96
   8   1   8    9.12    7.21
  -8  -1  -9   14.17    7.82
   8   1   9   12.29    7.02
  -8  -1 -10    7.26    6.75
   8   1  10   -1.90    3.27
  -8  -1 -11    2.61    7.57
   8   1  11    2.18    5.46
  -8  -1 -12   -0.30    4.00
   8   1  12   10.20    8.21
   8   1  13    2.36    5.02
  -8  -2  12  113.27   20.34
  -8  -2  11   11.42    7.03
  -8  -2  10  243.82   30.41
  -8  -2   9    6.74    8.00
  -8  -2   8  249.78   30.59
  -8  -2   7    4.30    4.74
  -8  -2   6  237.62   30.29
  -8  -2   5   10.61    9.02
  -8  -2   4  237.84   29.84
  -8  -2   3   17.05    9.12
  -8  -2   2  217.28   28.23
  -8  -2   1   21.83   10.32
  -8  -2   0  337.51   35.01
  -8  -2  -1   16.21   10.48
   8   2   1   17.92    7.49
  -8  -2  -2  314.40   33.88
   8   2   2  313.23   26.19
  -8  -2  -3    1.14    2.74
   8   2   3    4.49    3.41
  -8  -2  -4  191.52   26.58
   8   2   4  188.74   21.43
  -8  -2  -5   14.23   10.62
   8   2   5    5.98    3.78
  -8  -2  -6  200.25   27.04
   8   2   6  193.10   22.60
  -8  -2  -7   -2.34    4.28
   8   2   7   10.30    6.94
  -8  -2  -8  193.34   26.73
   8   2   8  195.12   24.02
  -8  -2  -9    4.56    4.42
   8   2   9    1.54    4.78
  -8  -2 -10  257.18   30.32
   8   2  10  248.45   28.65
  -8  -2 -11   14.23    7.01
   8   2  11   24.54    9.94
  -8  -2 -12  221.53   28.41
   8   2  12  244.89   29.81
   8   2  13   18.10    9.41
  -8  -3  11    6.70    5.89
  -8  -3  10   -5.71    6.77
  -8  -3   9   17.50    8.91
  -8  -3   8    6.93    6.71
  -8  -3   7    8.32    8.37
  -8  -3   6   -5.25    5.25
  -8  -3   5   14.85    8.12
  -8  -3   4   -3.58    5.02
  -8  -3   3   -0.52    3.54
  -8  -3   2    1.93    4.64
  -8  -3   1   -4.09    6.91
  -8  -3   0    3.53    4.03
  -8  -3  -1    2.89    4.88
  -8  -3  -2   11.11    6.80
  -8  -3  -3    2.30    3.23
  -8  -3  -3    9.00    6.05
   8   3   3    6.63    4.10
  -8  -3  -4   18.93   10.83
  -8  -3  -4    8.61    6.08
   8   3   4   23.77    7.11
  -8  -3  -5    8.75    6.97
  -8  -3  -5    6.61    6.12
   8   3   5   -0.36    2.12
  -8  -3  -6    0.95    3.18
   8   3   6    1.60    2.00
  -8  -3  -7   -5.22    8.11
  -8  -3  -7   -1.19    3.04
  -8  -3  -8    9.28    4.30
  -8  -3  -8    8.70    5.22
   8   3   8    5.76    4.02
  -8  -3  -9    4.66    6.19
  -8  -3  -9    3.67    4.95
   8   3   9   13.07    7.48
  -8  -3 -10   -0.89    2.83
  -8  -3 -10    0.24    6.84
  -8  -3 -11    9.12    9.21
  -8  -3 -11    9.30    7.34
   8   3  11   16.25    7.81
  -8  -3 -12   -1.06    3.25
  -8  -3 -12    0.96    2.83
  -8  -3 -13    1.28    4.22
  -8  -4  11   -1.79    4.44
  -8  -4  10   97.01   19.58
  -8  -4   9   21.69   11.07
  -8  -4   8  198.76   27.88
  -8  -4   7   15.38    8.58
  -8  -4   6  245.07   30.55
  -8  -4   5   15.73    9.71
  -8  -4   4  178.20   25.98
  -8  -4   3    5.95    9.36
  -8  -4   2  234.35   29.73
  -8  -4   1   12.91   11.19
  -8  -4   0  440.79   39.09
  -8  -4   0  436.75   40.13
  -8  -4  -1   15.56   10.02
  -8  -4  -1   28.08   11.95
  -8  -4  -2  383.96   36.80
  -8  -4  -2  338.93   35.49
  -8  -4  -3    7.52    6.99
  -8  -4  -3   14.96   10.52
  -8  -4  -4  233.36   29.19
  -8  -4  -4  213.24   28.18
  -8  -4  -5   29.30   11.36
  -8  -4  -5   29.22   11.72
  -8  -4  -6  238.03   29.83
  -8  -4  -6  250.14   31.21
  -8  -4  -7   13.27    9.51
  -8  -4  -7   11.15    8.36
   8   4   7   12.59    5.91
  -8  -4  -8  258.58   32.07
  -8  -4  -8  212.71   28.39
  -8  -4  -9   19.35    8.68
  -8  -4  -9   18.92   10.51
  -8  -4 -10  216.00   29.74
  -8  -4 -10  216.80   28.66
  -8  -4 -11    6.18    8.03
  -8  -4 -11   10.01    9.36
  -8  -4 -12  149.18   25.85
  -8  -4 -12  116.67   21.69
  -8  -4 -13   22.01   10.57
  -8  -5  11    5.65    3.87
  -8  -5  10    8.10    8.15
  -8  -5   9   11.36    7.68
  -8  -5   8   -8.22    5.84
  -8  -5   7   20.59    9.72
  -8  -5   6    3.26    4.38
  -8  -5   5    6.62    5.88
  -8  -5   4   11.11    8.66
  -8  -5   3    9.14    7.65
  -8  -5   2    5.77    6.49
  -8  -5   2    8.41    6.75
  -8  -5   1    4.46    6.19
  -8  -5   1   11.53    6.50
  -8  -5   0    5.98    5.63
  -8  -5   0    3.54    6.19
  -8  -5  -1   31.52   10.86
  -8  -5  -1   35.50   11.81
  -8  -5  -2   -1.45    3.74
  -8  -5  -2    2.90    5.83
  -8  -5  -3   -5.58    5.67
  -8  -5  -3   -3.77    5.71
  -8  -5  -4    0.75    3.76
  -8  -5  -4   -0.98    4.72
  -8  -5  -5   13.76    9.37
  -8  -5  -5    9.02    6.98
  -8  -5  -6    9.14    7.37
  -8  -5  -6   -0.76    6.01
  -8  -5  -7   30.58   11.83
  -8  -5  -7   31.49   13.19
  -8  -5  -8   10.91    7.13
  -8  -5  -8   17.69    9.61
  -8  -5  -9    1.14    3.21
  -8  -5  -9    5.82    6.33
  -8  -5 -10   15.04    9.57
  -8  -5 -10   -0.76    6.67
  -8  -5 -11    7.00    6.79
  -8  -5 -11   16.06    9.42
  -8  -5 -12   -0.80    5.18
  -8  -5 -13    6.00    3.33
  -8  -6  10  131.22   23.15
  -8  -6   9   21.87   10.46
  -8  -6   8  105.67   20.99
  -8  -6   7    4.97    6.77
  -8  -6   6  219.37   29.71
  -8  -6   5    8.62    7.89
  -8  -6   4  186.10   24.91
  -8  -6   4  193.03   28.07
  -8  -6   3   51.15   14.20
  -8  -6   3   58.75   15.46
  -8  -6   2  238.68   28.49
  -8  -6   2  219.14   29.59
  -8  -6   1   61.12   14.89
  -8  -6   0  194.63   25.65
  -8  -6  -1   19.17    9.39
  -8  -6  -2  158.37   23.41
  -8  -6  -3   84.82   17.27
  -8  -6  -4  206.01   27.19
  -8  -6  -5   57.13   16.19
  -8  -6  -6  195.59   27.04
  -8  -6  -7    9.81    9.65
  -8  -6  -8  160.08   25.26
  -8  -6  -9   11.64    9.20
  -8  -6 -10  143.49   25.27
  -8  -6 -12  148.56   24.91
  -8  -6 -13   19.02   11.03
  -8  -7  10   -4.06    3.77
  -8  -7   9   -9.37    6.35
  -8  -7   8    8.69    6.25
  -8  -7   7   36.09   13.13
  -8  -7   6   13.36    8.59
  -8  -7   5    3.94    4.57
  -8  -7   5   13.83    9.03
  -8  -7   4    3.65    5.62
  -8  -7   3    2.17    3.81
  -8  -7   2    6.72    6.82
  -8  -7   1    2.18    5.10
  -8  -7   0    5.91    6.71
  -8  -7  -1    9.15    5.78
  -8  -7  -2   16.47    8.64
  -8  -7  -3    7.75    6.74
  -8  -7  -4    7.11    6.68
  -8  -7  -5    0.47    3.99
  -8  -7  -6    1.52    4.63
  -8  -7  -7   11.01    7.22
  -8  -7  -8    5.53    9.88
  -8  -8   4  147.57   22.28
  -8  -8   3   25.28    9.34
  -8  -8   2  251.91   29.26
  -8  -8   1   17.68    9.86
  -8  -8   0  206.61   27.25
  -8  -8  -1   10.26    9.34
  -8  -8  -2  186.41   26.24
  -8  -8  -3   25.79   12.68
  -8  -8  -4  202.77   28.34
  -8  -8  -5   31.99   12.20
  -8  -8  -6  174.95   26.90
  -8  -9   3   -3.10    4.64
  -8  -9   2   -0.85    4.13
  -8  -9   1   27.40   10.92
  -8  -9   0   -0.23    4.99
  -8  -9  -1   15.88    7.85
  -8  -9  -2    6.58    8.15
  -8  -9  -3   15.35    9.70
  -8 -10   2   70.13   16.06
   9  -2   5    2.88    3.49
  -9   1   1  324.84   38.11
  -9   1   0   50.99   19.72
  -9   1  -1  475.12   45.46
  -9   1  -2   33.66   14.45
  -9   1  -3  246.87   32.29
  -9   1  -4   19.43   10.71
  -9   1  -5   86.10   18.66
   9  -1   5   98.73   20.00
  -9   1  -6    4.37    6.68
   9  -1   6   17.11   10.52
  -9   1  -7  112.07   21.44
   9  -1   7  128.09   22.99
  -9   1  -8    9.63    9.98
   9  -1   8    7.11    6.93
  -9   1  -9  145.24   24.70
  -9   1 -10   10.87    6.86
  -9   0   5    3.34    5.11
  -9   0   4    3.44    5.16
  -9   0   3    6.89    6.68
  -9   0   2   36.38   13.77
  -9   0   1    7.95    6.18
  -9   0   0   90.16   20.24
  -9   0  -1    6.47    7.73
  -9   0  -2   80.24   18.25
  -9   0  -3   10.36    9.97
   9   0   3   14.98    8.99
  -9   0  -4   21.20   10.65
   9   0   4   12.75    7.40
  -9   0  -5   31.46   11.87
   9   0   5   -4.41    5.04
  -9   0  -6   -0.09    6.03
   9   0   6    9.72    6.32
  -9   0  -7    4.65    5.51
   9   0   7   -1.11    2.71
  -9   0  -8    8.15    6.13
   9   0   8   -0.03    2.70
  -9   0  -9   -0.84    2.76
   9   0   9    2.37    5.16
  -9   0 -10   15.78   10.15
   9   0  10    5.75    7.09
  -9   0 -11   -5.86    4.88
  -9  -1   7  160.11   26.38
  -9  -1   6   24.10   12.23
  -9  -1   5  106.97   21.87
  -9  -1   4    6.10    7.33
  -9  -1   3  169.96   27.20
  -9  -1   2   24.18   12.68
  -9  -1   1  254.45   33.12
  -9  -1   0   11.93   10.77
  -9  -1  -1  253.13   32.67
  -9  -1  -2   21.06   10.05
   9   1   2  137.02   23.38
  -9  -1  -3  199.99   29.41
   9   1   3  228.43   26.25
  -9  -1  -4   26.27   13.13
   9   1   4   21.56    9.66
  -9  -1  -5  153.35   25.03
   9   1   5  165.52   23.22
  -9  -1  -6    7.21    8.03
   9   1   6   19.29    8.73
  -9  -1  -7  108.47   21.38
   9   1   7   92.87   18.42
  -9  -1  -8   13.00    9.62
   9   1   8   17.35    9.53
  -9  -1  -9  164.91   26.48
   9   1   9  124.72   21.88
  -9  -1 -10   21.86   11.27
   9   1  10   12.41    7.00
  -9  -1 -11  216.76   29.10
   9   1  11  220.73   30.45
  -9  -2   8   14.46    7.60
  -9  -2   7    2.38    3.34
  -9  -2   6   10.95    8.92
  -9  -2   5   14.59    9.82
  -9  -2   4   -3.76    2.78
  -9  -2   3    7.40    8.07
  -9  -2   2   22.04   10.96
  -9  -2   1    3.95    6.63
  -9  -2   0   24.27    9.42
  -9  -2  -1   -0.25    6.20
  -9  -2  -2   22.13   10.70
  -9  -2  -3    4.48    6.58
  -9  -2  -4    9.20    7.32
  -9  -2  -5    4.13    4.47
   9   2   5   -1.68    2.80
  -9  -2  -6    4.05    3.02
   9   2   6    2.13    4.99
  -9  -2  -7   -9.34    7.57
   9   2   7   -7.18    5.34
  -9  -2  -8    2.38    2.73
   9   2   8    2.73    6.58
  -9  -2  -9   10.20    5.90
   9   2   9   19.41    8.08
  -9  -2 -10    3.59    4.09
   9   2  10    7.85    6.69
  -9  -2 -11    8.17    7.26
   9   2  11    3.02    5.23
   9   2  12    6.68    3.82
  -9  -3   9  100.65   20.97
  -9  -3   8    8.83    8.55
  -9  -3   7  153.02   25.74
  -9  -3   6   18.26   10.92
  -9  -3   5  165.63   26.99
  -9  -3   4   17.81    8.18
  -9  -3   3  182.43   28.28
  -9  -3   2   29.04   13.06
  -9  -3   1  275.05   34.03
  -9  -3   0   30.33   12.08
  -9  -3  -1  290.53   35.09
  -9  -3  -2   12.81    8.41
  -9  -3  -3  230.58   31.53
  -9  -3  -4    5.77    7.59
  -9  -3  -5  200.10   29.58
  -9  -3  -6   58.94   17.41
  -9  -3  -7  186.03   28.14
  -9  -3  -8    9.76    9.97
  -9  -3  -9  125.88   23.26
  -9  -3 -10    1.75    6.00
  -9  -3 -11  156.70   26.31
   9   3  11  143.40   22.88
  -9  -3 -12   -0.52    4.15
  -9  -4   8   -0.65    7.47
  -9  -4   7    9.37    6.42
  -9  -4   6   -0.10    4.36
  -9  -4   5   -0.97    5.42
  -9  -4   4    5.44    3.52
  -9  -4   3    3.15    4.70
  -9  -4   2   10.62    6.65
  -9  -4   1   12.51    7.46
  -9  -4   0    1.33    5.89
  -9  -4  -1    8.82    7.11
  -9  -4  -2    2.24    3.49
  -9  -4  -3   -0.31    7.44
  -9  -4  -3   -1.37    4.44
  -9  -4  -4    2.24    3.68
  -9  -4  -4    5.54    7.58
  -9  -4  -5   14.97    8.06
  -9  -4  -5    2.32    4.80
  -9  -4  -6   10.25    8.58
  -9  -4  -6    7.77    7.21
  -9  -4  -7   27.61   16.54
  -9  -4  -7    3.37    6.16
  -9  -4  -8    3.04    3.12
  -9  -4  -8    1.30    4.18
  -9  -4  -9   -6.73    5.59
  -9  -4 -10    9.92    8.24
  -9  -4 -11   13.01    9.46
  -9  -4 -12   -7.16    5.93
  -9  -5   7  105.63   22.27
  -9  -5   6   24.06   12.37
  -9  -5   5  188.11   28.72
  -9  -5   4   18.85   10.92
  -9  -5   3   83.76   19.60
  -9  -5   2   53.99   16.13
  -9  -5   1  139.67   24.96
  -9  -5   0   53.15   15.62
  -9  -5   0   27.92   13.43
  -9  -5  -1  189.13   28.22
  -9  -5  -1  194.70   29.75
  -9  -5  -2   35.86   12.79
  -9  -5  -2   20.16   11.72
  -9  -5  -3  126.22   23.50
  -9  -5  -3  106.37   22.21
  -9  -5  -4   37.30   13.32
  -9  -5  -4   38.89   13.75
  -9  -5  -5  110.55   22.32
  -9  -5  -5  110.83   23.23
  -9  -5  -6    9.42    8.77
  -9  -5  -6   16.04   13.18
  -9  -5  -7  214.14   31.32
  -9  -5  -7  200.61   29.94
  -9  -5  -8   33.49   15.26
  -9  -5  -9  135.65   25.11
  -9  -5 -10    7.25    7.99
  -9  -5 -11   79.32   18.87
  -9  -6   5    3.16    6.98
  -9  -6   4   12.94    9.00
  -9  -6   3   10.83    8.46
  -9  -6   2    5.52    5.17
  -9  -6   2    5.93   11.07
  -9  -6   1    0.54    5.25
  -9  -6   1    9.57    7.31
  -9  -6   0   24.97   10.57
  -9  -6   0   10.90    9.54
  -9  -6  -1    1.06    4.31
  -9  -6  -1    8.97    7.45
  -9  -6  -2    9.75    8.53
  -9  -6  -2   11.94    7.38
  -9  -6  -3    2.92    3.36
  -9  -6  -3    9.99    9.01
  -9  -6  -4   14.61    9.33
  -9  -6  -4   10.29    7.89
  -9  -6  -5    4.42    5.77
  -9  -6  -5   12.38    7.98
  -9  -6  -6   20.73   12.14
  -9  -6  -7   -1.80    8.54
  -9  -6  -8    2.40    4.09
  -9  -7   3  155.58   24.80
  -9  -7   2   11.95    7.45
  -9  -7   1  199.99   28.47
  -9  -7   0   18.52   12.17
  -9  -7  -1  208.54   29.72
  -9  -7  -2    6.31    8.55
  -9  -7  -3  202.09   29.31
  -9  -8   3   -1.00    2.68
  -9  -8   2    1.89    3.31
  -9  -8   1    5.01    5.91
  -9  -8   0   18.58    9.71
  10   0   6   59.16   16.46
   0   0   0    0.00    0.00
TITL I in P-1
REM P-1 (#2 in standard setting)
CELL 0.71073   7.732381   8.880996  15.777110  88.6747  85.6859  74.6275
ZERR    2.00   0.000637   0.000643   0.001167   0.0060   0.0064   0.0069
LATT  1
SFAC C H N O Ni
UNIT 40.00 40.00 8.00 4.00 4.00
TREF
HKLF 4
END
_computing_structure_solution     'SHELXT 2018/2 (Sheldrick, 2018)'
;
_shelx_hkl_checksum     66072
_shelx_res_file
;
TITL I.res in P-1
    I.res
    created by SHELXL-2018/3 at 11:27:27 on 15-Sep-2021
REM Old TITL I in P-1
REM SHELXT solution in P-1: R1 0.261, Rweak 0.013, Alpha 0.128
REM <I/s> 0.000 for 0 systematic absences, Orientation as input
REM Formula found by SHELXT: C19 N11 O9 I2
CELL 0.71073 7.732497 8.880921 15.777971 88.6731 85.6821 74.6229
ZERR 4 0.000648 0.000662 0.001193 0.0061 0.0065 0.007
LATT 1
SFAC C H N Ni O
UNIT 28 56 16 4 4
EQIV $1 -X,1-Y,1-Z
EQIV $2 +X,+Y,-1+Z
EQIV $3 +X,-1+Y,+Z
L.S. 15
PLAN  6
SIZE 0.06 0.2 0.3
CONF
HTAB N2 O1W_$2
HTAB N1 O1W_$1
HTAB N4 O2W_$3
htab
BOND
LIST 4
MORE -1
BOND $H
fmap 2
acta
SHEL 99 0.84
OMIT 3 1 6
OMIT 4 4 3
OMIT -4 0 5
REM <olex2.extras>
REM <HklSrc "%.\\I.hkl">
REM </olex2.extras>
WGHT    0.064000    1.159900
FVAR       0.50544
NI4   4    0.000000    0.500000    0.500000    10.50000    0.01798    0.01153 =
         0.02748   -0.00062   -0.00161    0.00198
NI3   4    0.000000    1.000000    0.000000    10.50000    0.01696    0.01171 =
         0.02649   -0.00049   -0.00051    0.00154
NI1   4    0.500000    0.500000    0.000000    10.50000    0.01521    0.01110 =
         0.02341   -0.00064   -0.00121   -0.00009
NI2   4    0.500000    0.000000    0.500000    10.50000    0.01768    0.00992 =
         0.02285   -0.00188   -0.00045    0.00103
C13   1    0.168182    0.306122    0.488201    11.00000    0.01672    0.02041 =
         0.01996   -0.00099    0.00210   -0.00582
N5    3    0.272053    0.690656    0.016541    11.00000    0.01549    0.01200 =
         0.03739   -0.00233   -0.00379    0.00534
C8    1    0.376142   -0.286712    0.465851    11.00000    0.02413    0.02015 =
         0.05095   -0.00886   -0.00719   -0.00665
AFIX  23
H8A   2    0.496131   -0.353457    0.472014    11.00000   -1.20000
H8B   2    0.316556   -0.338924    0.428528    11.00000   -1.20000
AFIX   0
N8    3   -0.035922    0.441593    0.688891    11.00000    0.05836    0.02900 =
         0.03650   -0.00076   -0.00402   -0.00525
N3    3    0.377207   -0.052353    0.613779    11.00000    0.02194    0.02453 =
         0.02879    0.00221   -0.00158   -0.00203
AFIX  13
H3    2    0.254063    0.015213    0.617490    11.00000   -1.20000
AFIX   0
N6    3   -0.008940    1.066726    0.186620    11.00000    0.05480    0.04490 =
         0.03697   -0.00162   -0.00037   -0.01202
N2    3    0.400832    0.440435   -0.109067    11.00000    0.02025    0.02350 =
         0.02800   -0.00285   -0.00503   -0.00073
AFIX  13
H2    2    0.278118    0.507374   -0.111458    11.00000   -1.20000
AFIX   0
C11   1    0.166413    0.805931    0.012495    11.00000    0.02440    0.01853 =
         0.02007   -0.00117   -0.00582   -0.00696
AFIX   6
O2W   5    0.028797    0.907705    0.346141    11.00000    0.04073    0.03015 =
         0.03888    0.00522   -0.00613   -0.00445
H2WA  2    0.036923    0.959680    0.300850    11.00000   -1.50000
H2WB  2    0.032480    0.814393    0.333553    11.00000   -1.50000
AFIX   0
C14   1   -0.024088    0.466748    0.616799    11.00000    0.01993    0.01385 =
         0.04404   -0.00241   -0.00485    0.00359
C10   1    0.528830    0.002129    0.319387    11.00000    0.03484    0.02935 =
         0.02857   -0.00458   -0.00224   -0.00149
AFIX  23
H10A  2    0.601399   -0.007329    0.265908    11.00000   -1.20000
H10B  2    0.415596    0.079153    0.312246    11.00000   -1.20000
AFIX   0
N1    3    0.372670    0.366554    0.080179    11.00000    0.02211    0.01761 =
         0.02623   -0.00017    0.00395   -0.00452
AFIX  13
H1    2    0.247298    0.427127    0.090795    11.00000   -1.20000
AFIX   0
C3    1    0.390316    0.278417   -0.114258    11.00000    0.03181    0.02489 =
         0.04583   -0.01137   -0.00787   -0.00823
AFIX  23
H3A   2    0.510949    0.209177   -0.117835    11.00000   -1.20000
H3B   2    0.334252    0.265566   -0.165612    11.00000   -1.20000
AFIX   0
N7    3    0.276898    0.189838    0.483825    11.00000    0.01706    0.01404 =
         0.03411    0.00266   -0.00139    0.00245
C4    1    0.510734    0.487569   -0.180662    11.00000    0.02848    0.03393 =
         0.02306   -0.00345   -0.00097   -0.00607
AFIX  23
H4A   2    0.448916    0.495059   -0.232483    11.00000   -1.20000
H4B   2    0.625088    0.409578   -0.189027    11.00000   -1.20000
AFIX   0
C12   1   -0.003183    1.036770    0.115536    11.00000    0.02684    0.01546 =
         0.03858    0.00489    0.00252   -0.00549
AFIX   6
O1W   5    0.021249    0.583040    0.842648    11.00000    0.03806    0.03305 =
         0.04178   -0.00561   -0.01093   -0.00308
H1WA  2   -0.004667    0.541681    0.798936    11.00000   -1.50000
H1WB  2    0.027685    0.675211    0.830710    11.00000   -1.50000
AFIX   0
C1    1    0.369756    0.215256    0.045677    11.00000    0.01878    0.01242 =
         0.05679    0.00656    0.00797   -0.00397
AFIX  23
H1A   2    0.303586    0.163745    0.086184    11.00000   -1.20000
H1B   2    0.491913    0.149679    0.037738    11.00000   -1.20000
AFIX   0
N4    3    0.389608   -0.137818    0.426937    11.00000    0.02139    0.01284 =
         0.03364   -0.00559   -0.00646   -0.00370
AFIX  13
H4    2    0.267023   -0.077143    0.417091    11.00000   -1.20000
AFIX   0
C2    1    0.283724    0.233116   -0.038152    11.00000    0.02526    0.02611 =
         0.06359   -0.01036   -0.00253   -0.01148
AFIX  23
H2A   2    0.169263    0.311348   -0.031187    11.00000   -1.20000
H2B   2    0.258498    0.135002   -0.050764    11.00000   -1.20000
AFIX   0
C6    1    0.363755   -0.213499    0.624760    11.00000    0.02683    0.02702 =
         0.04496    0.00974    0.00308   -0.00626
AFIX  23
H6A   2    0.295970   -0.222107    0.678108    11.00000   -1.20000
H6B   2    0.483387   -0.283061    0.627483    11.00000   -1.20000
AFIX   0
C5    1    0.542358    0.643919   -0.161419    11.00000    0.02442    0.02982 =
         0.02765    0.00928    0.00282    0.00208
AFIX  23
H5A   2    0.619798    0.672475   -0.206694    11.00000   -1.20000
H5B   2    0.428831    0.723764   -0.157782    11.00000   -1.20000
AFIX   0
C9    1    0.494086   -0.155262    0.343939    11.00000    0.03829    0.02961 =
         0.02595   -0.01174   -0.00440   -0.00193
AFIX  23
H9A   2    0.427445   -0.187587    0.301267    11.00000   -1.20000
H9B   2    0.607290   -0.234112    0.347689    11.00000   -1.20000
AFIX   0
C7    1    0.272403   -0.263803    0.552427    11.00000    0.01848    0.02722 =
         0.06415    0.00989   -0.00196   -0.00834
AFIX  23
H7A   2    0.244558   -0.361196    0.568747    11.00000   -1.20000
H7B   2    0.159067   -0.186226    0.546429    11.00000   -1.20000
AFIX   0
HKLF 4
REM  I.res in P-1
REM wR2 = 0.1585, GooF = S = 1.072, Restrained GooF = 1.072 for all data
REM R1 = 0.0586 for 2417 Fo > 4sig(Fo) and 0.0928 for all 3673 data
REM 247 parameters refined using 0 restraints
END
WGHT      0.0465      0.9865
REM Instructions for potential hydrogen bonds
EQIV $5 -x+1, -y, -z+1
HTAB C8 N7_$5
HTAB N3 O2W_$1
HTAB N2 O1W_$2
HTAB N1 O1W_$1
EQIV $4 -x+1, -y+1, -z
HTAB C1 N5_$4
HTAB N4 O2W_$3
REM Highest difference peak  1.311,  deepest hole -0.417,  1-sigma level  0.111
Q1    1   0.0084  0.4891  0.5644  11.00000  0.05    1.31
Q2    1   0.4903  0.5023 -0.0671  11.00000  0.05    1.30
Q3    1   0.4964  0.0067  0.4331  11.00000  0.05    1.21
Q4    1   0.0059  0.9927  0.0662  11.00000  0.05    1.21
Q5    1   0.0041  0.4879  0.6195  11.00000  0.05    0.68
Q6    1   0.0069  0.9862  0.1365  11.00000  0.05    0.64
;
_shelx_res_checksum     80395
