# Supplementary material for: Crystal structure of [{[Ni(C10H24N4)][Ni(CN)4]}·2H2O] n , a one-dimensional coordination polymer formed from the [Ni(cyclam)]2+ cation and the [Ni(CN)4]2– anion
Source: Acta Crystallogr E Crystallogr Commun. 2021 Oct 21;77(Pt 11):1140–3. doi: 10.1107/S2056989021010902 (PMC8587981; doi:10.1107/S2056989021010902)
Supplement: Supplementary file 2 [file e-77-01140-Isup2.hkl]

#
# h,k,l, Fc-squared, Fo-squared, sigma(Fo-squared), status flag
#
data_I
_shelx_title ' shi_4175_yala_a.res in P-1'
_shelx_refln_list_code          4
_shelx_F_calc_maximum      188.97
_exptl_crystal_F_000       480.00
_reflns_d_resolution_high  0.8401

loop_
 _space_group_symop_operation_xyz
 'x, y, z'
 '-x, -y, -z'

_cell_length_a     7.7325
_cell_length_b     8.8809
_cell_length_c    15.7780
_cell_angle_alpha  88.673
_cell_angle_beta   85.682
_cell_angle_gamma  74.623

_shelx_F_squared_multiplier     1.000

loop_
 _refln_index_h
 _refln_index_k
 _refln_index_l
 _refln_F_squared_calc
 _refln_F_squared_meas
 _refln_F_squared_sigma
 _refln_observed_status
   1   0   0       2236.24       2309.47        39.19 o
   2   0   0      23050.37      25073.16       246.56 o
   3   0   0       3782.49       4227.72        99.21 o
   4   0   0       8430.63       8414.92       375.95 o
   5   0   0        658.87        576.73        65.60 o
   6   0   0       3825.38       4438.64       105.55 o
   7   0   0         41.44         71.12        31.75 o
   8   0   0       2910.13       3316.95       218.42 o
  -8   1   0          0.20         17.18        18.01 o
  -7   1   0          0.51         57.46        34.95 o
  -6   1   0         12.91         13.10        26.30 o
  -5   1   0         23.08        111.23        15.41 o
  -4   1   0         95.24         87.08        10.90 o
  -3   1   0          0.00        132.80        28.92 o
  -2   1   0        211.59        255.34        13.55 o
  -1   1   0          8.90         37.00         4.21 o
   0   1   0          0.83          4.78         1.95 o
   2   1   0        114.65        124.85         8.71 o
   3   1   0         71.35         94.22         8.10 o
   4   1   0         97.89        103.58         7.49 o
   5   1   0         59.27         78.05        96.31 o
   6   1   0         94.26        122.60        35.89 o
   7   1   0          4.52         76.17        41.41 o
   8   1   0         24.96         10.80        19.49 o
   9   1   0         36.40         46.70        42.16 o
  -8   2   0       1106.67       1468.22       150.82 o
  -7   2   0          1.39          7.52        11.94 o
  -6   2   0       2059.78       2203.85        97.15 o
  -5   2   0        521.50        564.75        33.47 o
  -4   2   0      11094.09      12546.88       148.58 o
  -3   2   0        548.15        722.89        44.19 o
  -2   2   0      30056.99      34954.01       411.93 o
  -1   2   0        847.20       1007.37        28.70 o
   0   2   0       7088.38       8798.88       112.54 o
   1   2   0       4115.37       4712.30        72.74 o
   2   2   0      24676.44      28655.29       484.16 o
   3   2   0       2064.87       2341.92        97.23 o
   4   2   0       5452.87       5604.39        86.60 o
   5   2   0          2.21          4.06         3.71 o
   6   2   0       5080.29       5308.63       230.16 o
   7   2   0          8.74         -9.59        19.85 o
   8   2   0       1145.97       1321.12       137.04 o
   9   2   0        141.16         95.00        36.87 o
  -7   3   0         14.70         98.88        50.06 o
  -6   3   0        124.81        153.14        28.47 o
  -5   3   0          4.83        146.34        29.08 o
  -4   3   0        251.60        256.71        23.79 o
  -3   3   0         94.30        142.60        16.89 o
  -2   3   0        197.25        230.55        24.15 o
  -1   3   0         46.04         49.12         9.34 o
   0   3   0         19.97         29.72         8.60 o
   1   3   0         14.72         14.22         7.79 o
   2   3   0         33.99         53.23         9.64 o
   3   3   0        265.45        365.80        24.78 o
   4   3   0        151.52        187.13        10.68 o
   5   3   0        209.69        299.97        21.97 o
   6   3   0         87.65         94.70         8.80 o
   7   3   0        122.94        164.25        22.46 o
   8   3   0         34.80         13.82        15.77 o
   9   3   0         61.56        118.72        47.28 o
  -7   4   0        201.76        156.18        48.30 o
  -6   4   0       2055.70       2356.40       180.47 o
  -5   4   0         74.17        104.43        23.64 o
  -4   4   0       2485.46       2926.85       162.40 o
  -3   4   0        165.30        201.12        40.04 o
  -2   4   0       7154.25       8100.24       242.69 o
  -1   4   0        406.70        531.41        58.21 o
   0   4   0       9625.54      11583.77       263.88 o
   1   4   0         22.09         23.94         6.27 o
   2   4   0       1622.26       1455.99        59.26 o
   3   4   0        156.34        141.44        10.30 o
   4   4   0       6836.14       7226.74        91.44 o
   5   4   0          0.90          8.74         5.44 o
   6   4   0       1942.13       2141.45        45.74 o
   7   4   0        157.71        188.28        33.47 o
   8   4   0       1507.03       1717.73       109.61 o
   9   4   0         31.96          5.21        23.06 o
  -6   5   0          1.16          2.78        17.54 o
  -5   5   0         37.26        152.50        48.73 o
  -4   5   0         82.66         88.58        32.41 o
  -3   5   0          9.13        -10.76        12.88 o
  -2   5   0         27.53         42.94        17.97 o
  -1   5   0         79.76         90.38        27.56 o
   0   5   0          7.89          9.67         8.49 o
   1   5   0          2.10          6.81        10.76 o
   2   5   0          5.74         15.74        13.47 o
   3   5   0         51.03        105.58        17.14 o
   4   5   0         34.49         67.60        11.51 o
   5   5   0         26.01         66.45        28.97 o
   6   5   0         43.41         70.04        16.22 o
   7   5   0         61.83         90.66        36.64 o
   8   5   0          2.54         18.86        16.30 o
  -5   6   0          0.90         -2.66        16.91 o
  -4   6   0       3345.83       3857.91       221.35 o
  -3   6   0        429.91        280.38        57.89 o
  -2   6   0       1912.28       2055.25       148.00 o
  -1   6   0         86.97        126.55        36.48 o
   0   6   0       3825.36       4305.55       195.68 o
   1   6   0        802.36        825.80        82.24 o
   2   6   0       4624.88       5252.46       196.77 o
   3   6   0        644.25        764.74        70.61 o
   4   6   0       1718.50       1449.08       268.40 o
   5   6   0        637.80        730.45        46.41 o
   6   6   0       2184.29       2562.33       102.19 o
   7   6   0          2.56         22.05        12.25 o
   8   6   0        644.73        761.84       100.40 o
  -5   7   0          5.07         26.07        22.39 o
  -4   7   0          0.01         -7.63        11.66 o
  -3   7   0         27.62         67.01        42.51 o
  -2   7   0         25.23         22.00        21.25 o
  -1   7   0          9.50         50.30        26.23 o
   0   7   0          1.38          9.98        21.10 o
   1   7   0          1.19        -13.54        14.44 o
   2   7   0          0.61          7.79        11.43 o
   3   7   0          0.38         -4.46         8.26 o
   4   7   0          1.68          7.23         4.25 o
   5   7   0          4.38         51.42        37.62 o
   6   7   0         17.15         26.65         7.76 o
   7   7   0         17.53         41.08        20.35 o
   8   7   0          3.97         23.13        26.27 o
  -3   8   0         44.18         57.11        33.74 o
  -2   8   0       3064.91       3057.24       209.77 o
  -1   8   0        326.94        392.64        73.28 o
   0   8   0       1249.33       1460.63       134.73 o
   1   8   0         75.73        133.32        40.12 o
   2   8   0       1429.47       1631.49       132.23 o
   3   8   0         36.10         39.61        21.22 o
   4   8   0       1597.92       1732.55       123.14 o
   5   8   0        106.48        105.48        34.72 o
   6   8   0        766.48        816.04        65.63 o
   7   8   0        176.48        203.81        38.58 o
  -2   9   0          1.37         23.37        27.64 o
  -1   9   0          6.04          9.55        11.35 o
   0   9   0          1.32         13.97        25.40 o
   1   9   0          1.68         10.80        21.45 o
   2   9   0          0.08          7.36        11.70 o
   3   9   0          0.20         57.34        32.96 o
   4   9   0          5.12         24.27        23.92 o
   5   9   0          0.20         -2.04         8.89 o
   6   9   0          4.10         26.99        13.97 o
   0  10   0       1269.99       1409.31       152.38 o
   1  10   0          0.87         44.86        30.38 o
   2  10   0        588.90        634.75        95.04 o
   3  10   0         19.42         43.25        27.52 o
   4  10   0        930.31       1057.57       113.91 o
   5  10   0         16.83         39.81        25.13 o
  -5 -10   1          0.74         19.22        15.74 o
  -4 -10   1          7.98         38.16        29.75 o
  -3 -10   1          0.68          0.31         7.95 o
  -2 -10   1         20.02         50.77        28.42 o
  -1 -10   1          3.58         36.13        28.89 o
   0 -10   1          6.93         42.39        29.44 o
  -6  -9   1          0.02         16.59        13.56 o
  -5  -9   1        911.77        944.75        72.65 o
  -4  -9   1          2.24         18.01        20.55 o
  -3  -9   1       1983.01       2162.15       156.85 o
  -2  -9   1         37.31         35.82        28.26 o
  -1  -9   1        449.32        414.57        75.51 o
   0  -9   1          8.59         57.70        33.70 o
   1  -9   1       1903.05       2017.59       178.34 o
   2  -9   1         84.69         92.81        42.78 o
  -7  -8   1         15.62         24.45        13.25 o
  -6  -8   1        133.59        118.07        26.87 o
  -5  -8   1          7.97         12.14         6.31 o
  -4  -8   1        105.22        150.11        40.55 o
  -3  -8   1        125.78        169.22        40.16 o
  -2  -8   1          0.54          0.08         9.43 o
  -1  -8   1        182.56        190.47        50.61 o
   0  -8   1          3.31          0.31        15.50 o
   1  -8   1         84.01         70.50        33.47 o
   2  -8   1         39.97         29.36        24.90 o
   3  -8   1          0.16        -17.42        17.42 o
  -8  -7   1         16.27          8.53        19.96 o
  -7  -7   1       1035.20       1161.60        75.83 o
  -6  -7   1        107.89        143.58        27.61 o
  -5  -7   1       1621.69       1785.58        67.87 o
  -4  -7   1         57.64         84.43        26.42 o
  -3  -7   1       1881.26       1946.59       126.12 o
  -2  -7   1          0.48         21.88        21.06 o
  -1  -7   1       5710.40       6268.62       248.72 o
   0  -7   1        121.55        169.06        43.06 o
   1  -7   1       2246.28       2273.24       161.19 o
   2  -7   1         38.06         65.33        32.80 o
   3  -7   1       3969.49       4035.85       232.55 o
   4  -7   1         10.17         34.25        29.24 o
   5  -7   1       1415.81       1443.68       149.76 o
  -8  -6   1        286.57        239.24        58.28 o
  -7  -6   1         48.36         60.18        16.27 o
  -6  -6   1         35.88         49.53        19.43 o
  -5  -6   1        193.86        174.58        19.92 o
  -4  -6   1         11.44         80.05        21.69 o
  -3  -6   1        370.92        335.93        47.48 o
  -2  -6   1         69.48         18.08        18.08 o
  -1  -6   1          6.89          0.08        11.04 o
   0  -6   1        606.59        807.44        86.27 o
   1  -6   1         28.42         67.52        27.95 o
   2  -6   1        156.24        229.46        52.06 o
   3  -6   1         28.92         32.68        23.99 o
   4  -6   1          0.96         56.41        30.45 o
   5  -6   1          5.75         20.32        25.36 o
  -8  -5   1         16.94         30.96        17.55 o
  -7  -5   1       1248.95       1601.54       131.68 o
  -6  -5   1         97.78         88.05        14.41 o
  -5  -5   1       3710.96       4066.19        87.73 o
  -4  -5   1        352.51        377.95        22.89 o
  -3  -5   1       5112.83       5090.56       118.93 o
  -2  -5   1        120.73        152.97        31.67 o
  -1  -5   1       4472.09       4832.42       178.14 o
   0  -5   1        156.23        217.21        40.40 o
   1  -5   1       8961.84       9486.77       280.62 o
   2  -5   1         13.21         35.82        24.39 o
   3  -5   1       3858.42       3926.76       197.52 o
   4  -5   1          1.38         26.81        24.70 o
   5  -5   1       3746.78       3924.69       213.02 o
   6  -5   1        143.92        144.36        42.82 o
  -9  -4   1         22.36         48.97        29.20 o
  -8  -4   1         14.80         50.53        43.80 o
  -7  -4   1         24.27         13.56        13.77 o
  -6  -4   1         12.43         28.10         6.44 o
  -5  -4   1         11.23         11.84         4.43 o
  -4  -4   1         93.61        309.28        53.21 o
  -3  -4   1        183.44        204.15        20.35 o
  -2  -4   1       1727.37       1774.22        99.33 o
  -1  -4   1        483.81        599.43        40.01 o
   0  -4   1        352.57        426.50        35.58 o
   1  -4   1         60.46         79.30        24.07 o
   2  -4   1          0.01         -4.03         7.32 o
   3  -4   1         25.30         15.74        12.45 o
   4  -4   1          0.41         68.81        27.64 o
   5  -4   1          9.42         23.05        13.72 o
   6  -4   1          0.07         33.19        43.39 o
   7  -4   1          0.28         11.94        12.88 o
  -9  -3   1        893.33       1076.63       133.20 o
  -8  -3   1          0.88        -16.01        27.05 o
  -7  -3   1       1746.81       1872.66        81.16 o
  -6  -3   1         78.22         75.73        10.62 o
  -5  -3   1       3202.22       3357.34        62.49 o
  -4  -3   1        315.73        323.40        14.20 o
  -3  -3   1       8285.62       8654.57       222.04 o
  -2  -3   1          0.35          6.47         4.96 o
  -1  -3   1       8029.10       9411.57       151.78 o
   0  -3   1        170.00        206.77        21.76 o
   1  -3   1       9486.91      11011.48       242.94 o
   2  -3   1        219.12        166.91        17.20 o
   3  -3   1      10491.59      11128.33       145.60 o
   4  -3   1         35.32         33.36         9.02 o
   5  -3   1       3675.07       3709.99        94.18 o
   6  -3   1          0.44          9.64        10.72 o
   7  -3   1       2120.65       2019.16       167.18 o
  -9  -2   1          0.29         15.46        25.95 o
  -8  -2   1         17.16         85.45        40.40 o
  -7  -2   1         10.43        -13.07        19.57 o
  -6  -2   1          0.54         66.98        38.73 o
  -5  -2   1         30.36         19.35         7.37 o
  -4  -2   1          1.58         68.60        29.79 o
  -3  -2   1          9.96         18.82         3.72 o
  -2  -2   1         17.28         16.43         2.59 o
  -1  -2   1         39.16         41.64         9.92 o
   0  -2   1        125.84        113.35        13.41 o
   1  -2   1         17.83         25.95         6.37 o
   2  -2   1        207.89        258.45        17.87 o
   3  -2   1         76.50        100.72        10.83 o
   4  -2   1         83.15        271.54        43.74 o
   5  -2   1          1.73         20.61         8.37 o
   6  -2   1          0.02        158.48       110.05 o
   7  -2   1          0.01          8.14        15.54 o
   8  -2   1          3.72         74.10        38.01 o
  -8  -1   1          9.54        -10.84        10.84 o
  -7  -1   1       2762.76       3066.67       193.09 o
  -6  -1   1          9.30         25.11         7.31 o
  -5  -1   1       4379.72       4576.37        65.97 o
  -4  -1   1         18.98         34.80         8.22 o
  -3  -1   1       2381.79       2370.26        36.11 o
  -2  -1   1       3748.42       3800.03        50.90 o
  -1  -1   1      14335.70      16577.68       237.50 o
   0  -1   1       1671.90       1918.63       100.56 o
   1  -1   1      35709.98      37581.38       477.37 o
   2  -1   1       4959.12       4968.48        51.28 o
   3  -1   1      13160.41      13154.66       131.05 o
   4  -1   1         83.36        111.83        11.70 o
   5  -1   1       2971.27       2916.30       136.53 o
   6  -1   1        432.70        376.48        36.03 o
   7  -1   1       1504.33       1582.48       141.35 o
   8  -1   1        136.14        176.85        48.97 o
  -8   0   1          0.10         95.43        44.54 o
  -7   0   1         90.28        123.22        42.24 o
  -6   0   1          1.42         28.91         7.56 o
  -5   0   1         69.15         65.97         6.99 o
  -4   0   1         28.80        136.69        28.25 o
  -3   0   1         35.70         37.49         7.68 o
  -2   0   1        351.41        322.42        12.16 o
  -1   0   1         84.88         78.51         5.34 o
   1   0   1         57.33         63.77         5.36 o
   2   0   1        209.34        230.43         9.39 o
   3   0   1         12.98         47.98        14.42 o
   4   0   1          5.36        203.23        98.13 o
   5   0   1         13.27         42.37        14.44 o
   6   0   1          0.10         12.17        60.95 o
   7   0   1          7.63         28.26        24.03 o
   8   0   1          2.14        121.66        50.85 o
  -8   1   1         16.56         71.87        35.19 o
  -7   1   1        920.67       1082.43       118.17 o
  -6   1   1        413.05        444.26        41.04 o
  -5   1   1       2526.54       2808.81       107.99 o
  -4   1   1        176.87        192.95        13.67 o
  -3   1   1       9021.08      10411.86       125.93 o
  -2   1   1       2184.15       2879.35        56.08 o
  -1   1   1      28878.10      32293.67       271.94 o
   0   1   1       1972.95       2099.02        51.03 o
   1   1   1      16852.98      16764.59       253.47 o
   2   1   1       3506.61       3549.45       107.48 o
   3   1   1       2145.17       2296.84        64.22 o
   4   1   1          1.15          3.76        11.72 o
   5   1   1       4373.41       4626.09       194.85 o
   6   1   1        128.66        130.46        36.21 o
   7   1   1       3618.05       3503.90       205.58 o
   8   1   1         53.48         31.04        12.60 o
   9   1   1        911.65        990.83       127.88 o
  -8   2   1          9.85         77.97        48.30 o
  -7   2   1          4.06         11.27        26.66 o
  -6   2   1         50.19         90.81        22.01 o
  -5   2   1          0.71         10.32         6.67 o
  -4   2   1        499.01        763.37        39.22 o
  -3   2   1        153.94        197.54        15.12 o
  -2   2   1        550.56        597.09        21.84 o
  -1   2   1          7.95         33.11         6.03 o
   0   2   1        141.30        119.73        10.76 o
   1   2   1         43.92         63.46         9.89 o
   2   2   1          4.29          7.48         3.33 o
   3   2   1         23.73         39.45         6.95 o
   4   2   1          3.24        126.24        30.77 o
   5   2   1         19.03         33.33        32.30 o
   6   2   1          0.26        134.74        31.31 o
   7   2   1          2.74        -10.20        10.78 o
   8   2   1          1.19         67.35        23.85 o
   9   2   1          1.72         -0.98        24.27 o
  -7   3   1       1432.13       1627.61       150.51 o
  -6   3   1         48.38         46.70        17.02 o
  -5   3   1       2101.37       2545.65       108.47 o
  -4   3   1          4.92         32.80        13.18 o
  -3   3   1       7620.00       9128.20       138.16 o
  -2   3   1         50.46         55.42        11.26 o
  -1   3   1       8317.46       9886.91       124.03 o
   0   3   1        162.93        174.77        20.35 o
   1   3   1       8525.00       9564.48       136.97 o
   2   3   1          0.60          0.58         4.13 o
   3   3   1       9501.19       9693.98       124.08 o
   4   3   1        361.48        377.64        20.63 o
   5   3   1       3648.76       3777.31        49.07 o
   6   3   1        112.11        107.11        10.19 o
   7   3   1       1842.73       2034.06        76.93 o
   8   3   1          0.48         11.31        19.10 o
   9   3   1        899.78       1137.23       137.35 o
  -7   4   1          0.80         19.77        22.00 o
  -6   4   1          2.24         38.78        17.57 o
  -5   4   1         19.40         36.96        15.41 o
  -4   4   1          1.98        140.05        37.42 o
  -3   4   1         52.67         67.87        25.76 o
  -2   4   1         10.21         -0.86        10.76 o
  -1   4   1        115.34        145.96        33.08 o
   0   4   1        363.59        489.88        37.66 o
   1   4   1        515.87        640.60        42.11 o
   2   4   1       1316.12       1556.38        61.70 o
   3   4   1        110.08        145.27        12.80 o
   4   4   1         60.25        145.44        17.14 o
   5   4   1          5.70          6.83         5.64 o
   6   4   1          1.84         20.78         7.82 o
   7   4   1          6.97         19.61         8.37 o
   8   4   1          0.01         83.26        30.05 o
   9   4   1          0.38         34.52        27.83 o
  -6   5   1         13.39         29.36        25.83 o
  -5   5   1       2817.77       3138.97       193.45 o
  -4   5   1         57.28         34.25        18.55 o
  -3   5   1       2586.90       3069.57       176.61 o
  -2   5   1         14.42          5.48         9.86 o
  -1   5   1       7384.42       8591.45       267.07 o
   0   5   1        202.43        212.08        40.36 o
   1   5   1       4538.05       4926.71       180.06 o
   2   5   1        178.67        223.62        35.58 o
   3   5   1       5879.07       6173.27       177.40 o
   4   5   1        426.47        406.14        21.03 o
   5   5   1       4785.49       5076.11       130.03 o
   6   5   1         28.12         38.27        12.77 o
   7   5   1       2000.14       2162.28        85.03 o
   8   5   1        123.42        130.85        31.29 o
  -5   6   1        191.75        138.21        45.80 o
  -4   6   1          0.73        120.68        41.14 o
  -3   6   1        137.57        144.56        42.27 o
  -2   6   1        566.89        543.58        75.98 o
  -1   6   1        161.64        112.65        38.20 o
   0   6   1       1058.06       1227.88       104.75 o
   1   6   1          0.36         21.49        16.17 o
   2   6   1         48.17         29.63        10.33 o
   3   6   1        193.80        279.09        43.41 o
   4   6   1         14.61         54.92        10.73 o
   5   6   1         51.24        101.98        18.85 o
   6   6   1          1.70         50.16        18.46 o
   7   6   1          2.40         30.13        14.30 o
   8   6   1          6.51         75.04        36.76 o
  -4   7   1         64.77        121.30        45.25 o
  -3   7   1       2651.28       3145.46       207.30 o
  -2   7   1          2.86         41.37        34.56 o
  -1   7   1       1847.38       2178.63       159.78 o
   0   7   1         70.22         95.51        33.58 o
   1   7   1       5733.75       6569.00       253.41 o
   2   7   1          4.02         22.62        21.22 o
   3   7   1       2058.34       2226.58       135.08 o
   4   7   1         17.67         23.83         8.00 o
   5   7   1       1984.73       2154.43        87.56 o
   6   7   1        250.12        208.85        40.22 o
   7   7   1       1199.01       1501.97        86.12 o
   8   7   1          7.39         35.82        22.62 o
  -3   8   1          0.00         36.79        31.51 o
  -2   8   1        152.91         97.15        41.18 o
  -1   8   1        174.26        130.35        41.14 o
   0   8   1          7.25         11.35         9.04 o
   1   8   1        208.48        236.03        53.47 o
   2   8   1          0.51         -2.58        14.13 o
   3   8   1         73.03         70.69        28.89 o
   4   8   1         22.03         56.95        23.96 o
   5   8   1          3.83         24.62        14.80 o
   6   8   1         12.52         73.51        30.88 o
   7   8   1          0.16          8.17        15.72 o
  -2   9   1         14.02         22.23        30.53 o
  -1   9   1       2103.12       2469.07       196.50 o
   0   9   1         23.52         54.25        30.61 o
   1   9   1        435.54        449.09        77.54 o
   2   9   1         48.78         47.17        26.07 o
   3   9   1       1803.15       2218.59       160.64 o
   4   9   1         27.35         36.95        22.04 o
   5   9   1        764.90        844.24        89.91 o
   6   9   1         16.40         72.18        32.65 o
   0  10   1          7.36         76.96        44.98 o
   1  10   1          8.86         21.10        16.28 o
   2  10   1         14.33         29.01        28.85 o
   3  10   1          1.01        -26.93        26.93 o
   4  10   1          6.27         44.39        31.20 o
   5  10   1          0.83         19.02        15.93 o
  -4 -10   2        863.62        905.37        79.20 o
  -3 -10   2          4.96         14.01        11.66 o
  -2 -10   2        773.12        840.29       109.33 o
  -1 -10   2          0.97          2.58        13.35 o
   0 -10   2       1516.00       1811.82       174.19 o
  -6  -9   2          9.08         23.08        13.88 o
  -5  -9   2          6.48         -2.38         9.23 o
  -4  -9   2         31.59         13.41        18.06 o
  -3  -9   2          4.64         46.31        30.92 o
  -2  -9   2          2.24          2.31        14.68 o
  -1  -9   2         33.75         38.32        29.16 o
   0  -9   2         26.92         37.26        34.09 o
   1  -9   2         33.60         66.74        38.60 o
   2  -9   2          8.13         -9.59        15.23 o
  -7  -8   2         25.02         41.43        15.90 o
  -6  -8   2       1154.81       1134.17        77.38 o
  -5  -8   2         20.27         31.99        11.39 o
  -4  -8   2       2120.86       2055.40       102.16 o
  -3  -8   2        120.98         73.00        28.18 o
  -2  -8   2       1994.65       1835.15       140.88 o
  -1  -8   2         81.78         55.39        31.47 o
   0  -8   2       1423.62       1436.01       132.66 o
   1  -8   2         25.80         57.74        34.41 o
   2  -8   2       2889.87       2749.53       197.87 o
   3  -8   2          0.69          6.30        22.86 o
  -8  -7   2          0.04         26.30        26.70 o
  -7  -7   2        158.38        142.27        22.00 o
  -6  -7   2        127.27        187.23        30.11 o
  -5  -7   2         74.67         71.88        14.11 o
  -4  -7   2        226.36        205.23        49.18 o
  -3  -7   2        276.16        255.21        47.44 o
  -2  -7   2        420.02        441.42        63.10 o
  -1  -7   2         33.50         72.73        28.18 o
   0  -7   2          0.18         37.73        25.56 o
   1  -7   2        208.47        201.12        47.72 o
   2  -7   2        135.50        150.58        44.98 o
   3  -7   2        202.79        172.19        48.62 o
   4  -7   2          3.71         61.22        37.07 o
   5  -7   2         19.39         63.76        33.86 o
  -8  -6   2        731.75        899.10        80.33 o
  -7  -6   2        441.53        376.84        39.74 o
  -6  -6   2       1707.47       1644.94        82.63 o
  -5  -6   2        166.77        122.73        37.89 o
  -4  -6   2       1854.46       1721.78        61.92 o
  -3  -6   2        212.36        174.23        34.49 o
  -2  -6   2       6205.12       6346.12       216.15 o
  -1  -6   2          8.32         32.25        21.45 o
   0  -6   2       4599.37       4621.94       206.52 o
   1  -6   2        272.99        317.22        57.78 o
   2  -6   2       1413.50       1335.76       119.54 o
   3  -6   2         59.71         41.26        16.36 o
   4  -6   2       2845.58       2725.54       184.60 o
   5  -6   2          1.51         23.09         9.71 o
  -8  -5   2         28.06         27.65        18.31 o
  -7  -5   2         17.98         32.92        19.61 o
  -6  -5   2        342.50        295.70        31.73 o
  -5  -5   2         52.40        114.06        18.86 o
  -4  -5   2        332.40        303.55        20.74 o
  -3  -5   2        326.45        369.47        28.73 o
  -2  -5   2          6.17          9.20        12.37 o
  -1  -5   2       3238.64       3506.13       154.97 o
   0  -5   2        200.32        249.03        43.49 o
   1  -5   2       1208.66       1185.88        98.09 o
   2  -5   2        240.13        305.86        50.61 o
   3  -5   2          8.10        -10.88        16.36 o
   4  -5   2        258.77        319.88        60.24 o
   5  -5   2         61.60        128.43        42.71 o
   6  -5   2          3.52         21.61        16.28 o
  -8  -4   2        985.75        917.32       116.37 o
  -7  -4   2          0.01         -2.29         7.13 o
  -6  -4   2       1879.21       1529.03       154.18 o
  -5  -4   2        205.84        232.34        16.46 o
  -4  -4   2       7188.05       6701.14       248.50 o
  -3  -4   2         14.18         24.02         6.24 o
  -2  -4   2       1903.66       1733.35        64.20 o
  -1  -4   2        809.75        875.13        48.70 o
   0  -4   2       7253.71       8046.46       217.83 o
   1  -4   2         77.51         73.39        22.12 o
   2  -4   2       6632.92       6330.66       214.82 o
   3  -4   2        120.20        104.83        30.81 o
   4  -4   2       2025.11       2112.48       136.37 o
   5  -4   2        108.41         96.02        22.39 o
   6  -4   2       1759.51       1796.25       100.82 o
   7  -4   2        163.82        141.27        45.13 o
  -9  -3   2          0.22        113.67        51.12 o
  -8  -3   2         35.50          7.55        18.16 o
  -7  -3   2         10.68         96.72        43.64 o
  -6  -3   2         40.38         48.80        11.14 o
  -5  -3   2        113.43        160.29        33.84 o
  -4  -3   2        476.34        428.59        31.08 o
  -3  -3   2       1025.59       1139.79        37.72 o
  -2  -3   2         43.60         62.66         9.13 o
  -1  -3   2       2715.65       2936.52        75.45 o
   0  -3   2       2887.17       3424.21        97.82 o
   1  -3   2        700.97        690.51        46.12 o
   2  -3   2       1440.58       1526.69        99.99 o
   3  -3   2        263.43        280.03        29.87 o
   4  -3   2        799.28        709.81        38.38 o
   5  -3   2          0.07         20.70        11.76 o
   6  -3   2        137.97        131.00        26.12 o
   7  -3   2         17.64         53.51        34.52 o
  -9  -2   2         11.91         86.27        42.90 o
  -8  -2   2        683.59        850.50       110.50 o
  -7  -2   2         26.35         28.54        20.12 o
  -6  -2   2       2203.29       2066.65       161.27 o
  -5  -2   2        230.49        201.46        14.54 o
  -4  -2   2       1715.09       1595.78        36.47 o
  -3  -2   2          0.25          8.56         4.10 o
  -2  -2   2      11693.02      11695.69       134.43 o
  -1  -2   2         32.70         38.75         4.55 o
   0  -2   2        292.11        316.11        22.04 o
   1  -2   2        122.47        120.63        12.80 o
   2  -2   2       9959.78      10142.49       219.07 o
   3  -2   2        464.79        484.09        23.32 o
   4  -2   2       6362.49       6285.02        85.38 o
   5  -2   2        349.82        282.35        17.69 o
   6  -2   2       1629.68       1647.85        82.59 o
   7  -2   2          3.61         34.29        29.16 o
   8  -2   2       1097.82       1138.05       131.13 o
  -8  -1   2         15.11         10.73        16.95 o
  -7  -1   2         43.84        117.16        47.44 o
  -6  -1   2        125.03        125.50        13.23 o
  -5  -1   2         25.81        140.96        20.82 o
  -4  -1   2         15.09         21.38         5.37 o
  -3  -1   2        294.80        353.86        14.82 o
  -2  -1   2       1351.96       1294.88        24.55 o
  -1  -1   2        493.40        541.67        13.28 o
   0  -1   2        483.21        534.17        13.90 o
   1  -1   2         90.33         96.64         7.81 o
   2  -1   2       2726.85       2595.98        60.50 o
   3  -1   2          6.00         48.73        21.44 o
   4  -1   2        192.19        183.67        10.08 o
   5  -1   2         49.20         74.53        20.47 o
   6  -1   2          2.97         12.17         9.90 o
   7  -1   2          2.08         37.46        31.43 o
   8  -1   2          4.24         23.68        23.09 o
  -8   0   2        555.49        705.59       103.02 o
  -7   0   2          8.63         33.15        24.62 o
  -6   0   2        987.26       1055.51        31.69 o
  -5   0   2        197.04        205.13        14.57 o
  -4   0   2       1546.33       1597.17        70.95 o
  -3   0   2         73.94         70.25         7.57 o
  -2   0   2        156.45        204.47        12.40 o
  -1   0   2        482.40        491.35        14.85 o
   0   0   2      25633.20      26049.10       586.60 o
   1   0   2        887.35        865.75        13.99 o
   2   0   2       1038.83        951.18        16.07 o
   3   0   2        545.38        519.95        19.11 o
   4   0   2       4294.92       3563.87       184.58 o
   5   0   2        187.70        171.15        18.64 o
   6   0   2       3017.24       2800.29       185.19 o
   7   0   2         90.13         84.35        34.21 o
   8   0   2       2839.52       2708.90       195.05 o
  -8   1   2          5.15         12.56        15.77 o
  -7   1   2         26.24          6.11        18.36 o
  -6   1   2          2.98          1.08         5.85 o
  -5   1   2         83.30        145.43        14.08 o
  -4   1   2          0.31         10.80         6.58 o
  -3   1   2         24.54         64.02        13.58 o
  -2   1   2       1779.69       1811.34        39.19 o
  -1   1   2          6.97         14.57         4.13 o
   0   1   2        351.42        393.79        19.96 o
   1   1   2        743.40        720.96        19.56 o
   2   1   2       1752.70       1735.18        24.62 o
   3   1   2        452.74        482.55        22.30 o
   4   1   2        309.99        336.54        39.55 o
   5   1   2         70.14        280.80        41.71 o
   6   1   2        259.81        258.19        52.96 o
   7   1   2          0.05         69.60        40.36 o
   8   1   2         47.74         35.42        26.42 o
   9   1   2         14.17        289.62       226.95 o
  -8   2   2        438.18        590.44        96.37 o
  -7   2   2        129.95        167.92        48.26 o
  -6   2   2        925.41       1033.47        69.57 o
  -5   2   2         41.04         50.41        11.15 o
  -4   2   2       2641.46       3006.31        64.69 o
  -3   2   2        394.47        432.63        23.30 o
  -2   2   2       5061.14       5212.47        96.33 o
  -1   2   2          6.57          8.45         4.56 o
   0   2   2        158.18        172.33        16.76 o
   1   2   2         34.11         43.19         6.47 o
   2   2   2      13471.41      12890.00        99.76 o
   3   2   2        286.18        331.56        12.46 o
   4   2   2       3103.46       2687.72       107.34 o
   5   2   2         34.46         33.53        10.02 o
   6   2   2       4265.32       3976.71       103.36 o
   7   2   2          7.12         32.05        25.58 o
   8   2   2       1188.99       1227.80        81.11 o
   9   2   2        196.78         86.62        41.88 o
  -7   3   2         37.16        102.67        46.74 o
  -6   3   2          3.73         37.66        18.15 o
  -5   3   2         43.61         63.63        19.55 o
  -4   3   2        228.63        276.26        35.19 o
  -3   3   2        103.90        131.36        18.42 o
  -2   3   2        607.18        773.36        37.81 o
  -1   3   2        316.35        363.23        21.24 o
   0   3   2       2779.32       3195.89        69.76 o
   1   3   2       2701.70       2806.07        62.54 o
   2   3   2        301.92        324.45        24.16 o
   3   3   2       2150.44       2181.11        40.53 o
   4   3   2        850.09        760.62        59.83 o
   5   3   2        508.10        538.47        39.85 o
   6   3   2        181.70        161.90        19.62 o
   7   3   2        113.51        163.38        24.73 o
   8   3   2         43.64         43.49        26.62 o
   9   3   2         35.54         50.14        32.92 o
  -7   4   2         56.01         83.65        39.34 o
  -6   4   2       1824.40       1790.44       185.58 o
  -5   4   2         84.11         39.89        34.54 o
  -4   4   2       2236.37       2306.86       149.96 o
  -3   4   2        151.96        161.82        39.42 o
  -2   4   2       6912.61       7528.99       243.51 o
  -1   4   2         14.24         15.85        12.60 o
   0   4   2       7660.33       8165.73       224.33 o
   1   4   2        639.44        660.49        59.87 o
   2   4   2       1742.96       1648.11        65.04 o
   3   4   2          0.04         12.90         4.76 o
   4   4   2       6792.21       6470.82       141.97 o
   5   4   2         53.75         36.64         9.83 o
   6   4   2       1761.74       1795.51        53.31 o
   7   4   2         67.92         71.30        14.74 o
   8   4   2       1250.05       1417.11        99.99 o
   9   4   2         22.93          8.77        13.66 o
  -6   5   2          7.56         18.12        15.54 o
  -5   5   2         20.90        120.13        42.08 o
  -4   5   2        246.12        261.20        55.15 o
  -3   5   2         64.90         54.57        25.05 o
  -2   5   2        242.08        294.63        54.13 o
  -1   5   2        796.70        914.50        90.97 o
   0   5   2        201.44        254.31        45.09 o
   1   5   2       3605.58       3918.54       167.96 o
   2   5   2         12.52         17.50         8.73 o
   3   5   2        690.75        663.59        59.73 o
   4   5   2        370.45        355.12        43.45 o
   5   5   2          6.67         60.13       110.07 o
   6   5   2        279.14        212.70        45.52 o
   7   5   2         55.36         80.86        32.55 o
   8   5   2          6.30          0.98        12.32 o
  -5   6   2        115.30         87.92        40.87 o
  -4   6   2       2587.16       2544.73       182.37 o
  -3   6   2        127.89        130.27        42.71 o
  -2   6   2       1365.95       1349.77       123.85 o
  -1   6   2        858.57        894.85        95.94 o
   0   6   2       4810.97       5124.70       220.85 o
   1   6   2         31.94         54.96        23.53 o
   2   6   2       6016.27       6126.37       216.58 o
   3   6   2         14.73         20.82         8.30 o
   4   6   2       1663.88       1637.35        59.89 o
   5   6   2         21.63         37.07        19.08 o
   6   6   2       1746.72       1679.99        86.78 o
   7   6   2         26.92         29.80        12.94 o
   8   6   2        552.33        619.91        91.63 o
  -4   7   2         14.26         -0.74        21.96 o
  -3   7   2        290.46        282.85        64.27 o
  -2   7   2        179.45        215.01        51.94 o
  -1   7   2        361.93        384.15        66.31 o
   0   7   2          1.31         18.40        23.21 o
   1   7   2         15.55          0.74         8.57 o
   2   7   2        407.83        400.12        62.82 o
   3   7   2        258.79        293.65        51.36 o
   4   7   2        192.99        211.47        23.04 o
   5   7   2         17.43         57.15        24.99 o
   6   7   2         96.57        106.50        19.33 o
   7   7   2         81.69         73.83        21.73 o
   8   7   2          3.63         64.47        33.82 o
  -3   8   2        124.22        168.82        53.74 o
  -2   8   2       2973.89       2974.41       211.14 o
  -1   8   2          0.10         45.21        30.96 o
   0   8   2       1665.34       1763.40       149.37 o
   1   8   2         96.32        129.41        39.73 o
   2   8   2       1903.47       2031.14       149.06 o
   3   8   2         95.29         78.52        29.94 o
   4   8   2       1781.12       1910.77       130.97 o
   5   8   2          2.99         26.46        17.85 o
   6   8   2        883.47        956.46       104.32 o
   7   8   2        126.00        101.53        25.69 o
  -2   9   2         14.69         -8.38        13.58 o
  -1   9   2          4.34        -13.35        18.44 o
   0   9   2         45.63         37.03        31.78 o
   1   9   2         22.18         41.02        29.28 o
   2   9   2          0.00         42.63        26.19 o
   3   9   2          0.00         29.04        28.97 o
   4   9   2         58.11         69.44        28.65 o
   5   9   2          0.43         27.24        23.84 o
   6   9   2          3.32         -0.74        16.28 o
   0  10   2       1583.85       1899.58       180.49 o
   1  10   2          0.60          3.88        23.56 o
   2  10   2        847.55        905.30       115.32 o
   3  10   2         23.71          3.84        23.06 o
   4  10   2        931.70        934.19       108.70 o
   5  10   2          0.06         10.88        18.55 o
  -4 -10   3          0.07          7.53        15.77 o
  -3 -10   3          0.82         35.44        16.35 o
  -2 -10   3         29.14         10.16        29.96 o
  -1 -10   3         57.97         70.56        50.22 o
   0 -10   3          5.12         36.72        30.77 o
  -6  -9   3         30.56         30.60        17.32 o
  -5  -9   3       1087.17       1037.84        60.78 o
  -4  -9   3          8.16          0.02        13.56 o
  -3  -9   3       2644.53       2758.83       132.53 o
  -2  -9   3          3.64          5.45         7.47 o
  -1  -9   3       1009.23        896.85       109.80 o
   0  -9   3        138.74        158.29        47.91 o
   1  -9   3       2211.38       2002.64       175.48 o
   2  -9   3         10.76         27.99        34.68 o
  -7  -8   3         17.87         11.84        19.66 o
  -6  -8   3         82.65        113.16        28.48 o
  -5  -8   3         91.80         70.46        14.65 o
  -4  -8   3         73.64        110.45        40.10 o
  -3  -8   3        113.84        106.38        23.69 o
  -2  -8   3         50.63         38.67        24.58 o
  -1  -8   3        172.17        183.35        46.11 o
   0  -8   3          2.70         43.76        28.42 o
   1  -8   3        174.87        175.64        50.38 o
   2  -8   3        122.69        122.48        42.16 o
   3  -8   3         19.48         56.52        37.23 o
  -7  -7   3        960.28        993.83        68.90 o
  -6  -7   3         13.98         30.92        14.53 o
  -5  -7   3        777.07        714.34        56.11 o
  -4  -7   3        280.29        222.21        31.41 o
  -3  -7   3       1014.56        963.39        66.80 o
  -2  -7   3         64.32         60.24        26.58 o
  -1  -7   3       3893.42       3773.24       191.57 o
   0  -7   3         15.59          2.27         8.22 o
   1  -7   3       1195.86       1138.87       113.87 o
   2  -7   3         68.73         46.31        27.79 o
   3  -7   3       1585.71       1553.63       142.60 o
   4  -7   3        144.18        195.75        37.22 o
  -8  -6   3        206.30        214.86        40.94 o
  -7  -6   3         84.45         83.68        21.05 o
  -6  -6   3          6.58          1.22        13.11 o
  -5  -6   3        273.86        232.13        30.73 o
  -4  -6   3        297.02        302.99        26.92 o
  -3  -6   3        447.91        353.71        27.94 o
  -2  -6   3         41.56         70.19        17.53 o
  -1  -6   3          0.84         20.04        17.73 o
   0  -6   3        705.13        730.33        81.97 o
   1  -6   3        497.74        439.89        65.25 o
   2  -6   3        391.63        461.58        70.14 o
   3  -6   3        131.54        107.17        35.82 o
   4  -6   3         25.64         66.86        42.24 o
   5  -6   3        210.14        202.23        35.89 o
  -8  -5   3          1.17         35.78        29.94 o
  -7  -5   3        493.86        585.85        42.13 o
  -6  -5   3        271.11        220.90        28.03 o
  -5  -5   3       1943.89       1751.20        52.34 o
  -4  -5   3        260.03        266.35        23.26 o
  -3  -5   3       3059.30       3107.45       101.56 o
  -2  -5   3          8.71         12.91        10.96 o
  -1  -5   3       2120.61       2007.34       114.85 o
   0  -5   3         95.26        169.02        36.29 o
   1  -5   3       2885.10       2919.45       153.64 o
   2  -5   3          5.14         22.47        17.11 o
   3  -5   3       1380.31       1196.45       107.29 o
   4  -5   3        138.81        140.25        25.93 o
   5  -5   3       2408.70       2432.22       144.75 o
   6  -5   3          0.84         54.10        25.83 o
  -8  -4   3         34.12         23.29        36.64 o
  -7  -4   3        148.94        160.57        48.34 o
  -6  -4   3          9.09         29.84        13.41 o
  -5  -4   3         73.70         91.12        12.86 o
  -4  -4   3         62.73        222.56        31.79 o
  -3  -4   3         12.75         10.54         3.80 o
  -2  -4   3        433.11        458.47        19.17 o
  -1  -4   3        495.68        557.58        32.50 o
   0  -4   3         25.97         55.04        18.95 o
   1  -4   3        123.60        172.11        35.46 o
   2  -4   3         89.16         78.68        25.52 o
   3  -4   3          9.37         30.69        20.47 o
   4  -4   3          4.58         44.04        17.92 o
   5  -4   3          9.70         16.28         9.20 o
   6  -4   3          4.91         36.30        20.38 o
   7  -4   3          5.74         30.38        22.23 o
  -8  -3   3          3.07         -2.04        13.86 o
  -7  -3   3       1347.90       1395.77       131.36 o
  -6  -3   3         74.03         69.14        15.84 o
  -5  -3   3       2093.34       1982.19        53.55 o
  -4  -3   3         83.98         73.12        10.30 o
  -3  -3   3       6608.45       6330.52        90.43 o
  -2  -3   3        684.07        669.91        30.16 o
  -1  -3   3       4811.94       4849.06        84.18 o
   0  -3   3        414.28        457.54        40.39 o
   1  -3   3       4726.14       4677.22       156.81 o
   2  -3   3         66.88         61.37        17.42 o
   3  -3   3       3731.22       3474.35       144.72 o
   4  -3   3          4.12          8.40         5.67 o
   5  -3   3       1323.71       1395.48        42.52 o
   6  -3   3         64.84         77.40        21.03 o
   7  -3   3       1271.70       1357.76       135.90 o
  -8  -2   3          0.14         66.74        35.70 o
  -7  -2   3         26.30         20.00        20.79 o
  -6  -2   3         39.23         68.67        16.85 o
  -5  -2   3         42.16         41.85        10.53 o
  -4  -2   3         33.70         78.91        10.19 o
  -3  -2   3         88.71         90.14         8.13 o
  -2  -2   3         98.84        128.23         7.74 o
  -1  -2   3         51.22         51.75         5.36 o
   0  -2   3         65.51         74.08         9.37 o
   1  -2   3          0.68          5.91         2.70 o
   2  -2   3        217.74        234.27        14.46 o
   3  -2   3         80.60         86.56        10.30 o
   4  -2   3        293.86        312.52        17.49 o
   5  -2   3         14.16         10.69         6.91 o
   6  -2   3         19.30         25.68        10.97 o
   7  -2   3         11.41          7.48         8.18 o
   8  -2   3         10.74          5.44        18.04 o
  -8  -1   3         76.43         58.52        32.84 o
  -7  -1   3       1236.88       1446.69       134.81 o
  -6  -1   3          1.17         23.47         9.35 o
  -5  -1   3       3946.68       3722.93        63.13 o
  -4  -1   3        133.85        143.94        13.41 o
  -3  -1   3       4856.35       4442.47        63.59 o
  -2  -1   3        541.76        510.66        18.88 o
  -1  -1   3       6674.91       6631.47        56.32 o
   0  -1   3       2338.95       2363.38        53.58 o
   1  -1   3       1167.50       1106.34        21.47 o
   2  -1   3         95.37        100.52         7.33 o
   3  -1   3       3981.55       3708.10        92.49 o
   4  -1   3         62.35         71.52         8.27 o
   5  -1   3       2263.48       2065.28        92.76 o
   6  -1   3        212.93        238.38        28.60 o
   7  -1   3        763.22        873.56       104.12 o
   8  -1   3         12.32         23.56        18.20 o
  -8   0   3          0.24         86.00        46.19 o
  -7   0   3         10.48        -10.41        10.41 o
  -6   0   3         23.57         33.16         6.47 o
  -5   0   3        100.78        132.33        14.98 o
  -4   0   3          2.51         71.13        13.32 o
  -3   0   3         20.29         22.41         6.60 o
  -2   0   3         28.21         45.89         6.78 o
  -1   0   3          0.13          8.73         3.32 o
   0   0   3          1.71          9.26         3.30 o
   1   0   3         11.98         16.90         2.95 o
   2   0   3         56.65         56.92         5.58 o
   3   0   3         26.36         30.28         3.27 o
   4   0   3          0.84         32.13         8.14 o
   5   0   3         15.94         24.62        15.66 o
   6   0   3          5.15         32.53        26.38 o
   7   0   3         92.86        100.99        35.27 o
   8   0   3          2.44         72.10        41.02 o
  -8   1   3         10.72         48.89        32.76 o
  -7   1   3        893.34       1023.59       118.06 o
  -6   1   3         10.80         23.22        10.04 o
  -5   1   3       3461.00       3496.41        84.23 o
  -4   1   3          0.00         10.36         6.98 o
  -3   1   3       4031.24       3790.31        66.45 o
  -2   1   3        405.69        379.13        18.97 o
  -1   1   3        881.04        822.76        25.09 o
   0   1   3       2383.26       2270.46        53.98 o
   1   1   3       5815.37       5737.71        63.92 o
   2   1   3       1703.88       1575.99        26.11 o
   3   1   3       3095.93       2688.26        91.54 o
   4   1   3         12.44          8.76         4.72 o
   5   1   3       3839.06       3436.24       105.54 o
   6   1   3          1.04         16.56        17.81 o
   7   1   3       2092.20       1962.78       174.54 o
   8   1   3          3.98         39.23        19.13 o
   9   1   3        702.04        848.41        76.66 o
  -8   2   3          8.26         74.22        39.89 o
  -7   2   3          2.48         23.21        24.15 o
  -6   2   3        131.68        184.73        32.53 o
  -5   2   3         99.27         98.90        16.00 o
  -4   2   3         45.14        110.16        15.42 o
  -3   2   3         93.51         94.99        13.40 o
  -2   2   3         22.63         30.38         5.99 o
  -1   2   3          1.08         12.44         5.68 o
   0   2   3         16.42         30.81         9.73 o
   1   2   3         49.02         41.81         6.72 o
   2   2   3          0.40          7.95         3.64 o
   3   2   3         64.42         49.89         6.73 o
   4   2   3          1.37         30.66         8.69 o
   5   2   3         28.69         18.82         7.19 o
   6   2   3         57.24         64.15        21.51 o
   7   2   3         13.14          2.12         6.62 o
   8   2   3          3.32         10.30         8.36 o
   9   2   3          0.16         17.54        25.76 o
  -7   3   3       1494.00       1463.29       145.30 o
  -6   3   3        264.46        197.57        33.82 o
  -5   3   3       1180.21       1166.80        76.10 o
  -4   3   3         13.90         24.37         9.46 o
  -3   3   3       3158.21       3069.36        82.66 o
  -2   3   3         69.76         78.38        12.79 o
  -1   3   3       4522.64       4351.77       116.56 o
   0   3   3        369.54        389.23        30.15 o
   1   3   3       5208.73       5174.81       106.37 o
   2   3   3        661.84        613.99        35.72 o
   3   3   3       7109.81       6569.77        74.36 o
   4   3   3        208.62        212.45        12.64 o
   5   3   3       2596.80       2417.95        55.05 o
   6   3   3         70.67         55.71         7.86 o
   7   3   3       1604.58       1645.24        71.60 o
   8   3   3          7.74         20.78         9.16 o
   9   3   3        733.84        902.56       123.42 o
  -7   4   3         13.55         23.64        23.96 o
  -6   4   3          5.87         59.31        26.23 o
  -5   4   3          4.77         14.48        10.60 o
  -4   4   3          0.03         55.62        36.83 o
  -3   4   3          3.49          3.46         6.86 o
  -2   4   3         81.22        104.09        20.68 o
  -1   4   3        217.48        211.12        27.33 o
   0   4   3          9.80         13.99         8.10 o
   1   4   3        374.78        390.44        27.42 o
   2   4   3        700.79        667.96        34.26 o
   3   4   3        125.71        132.40        13.55 o
   5   4   3         24.77         29.53         5.91 o
   6   4   3          3.26         40.80        17.38 o
   7   4   3         50.01         38.35        14.05 o
   8   4   3          2.65         41.06        22.79 o
   9   4   3         19.47         -3.81        14.92 o
  -6   5   3         16.67         32.88        26.34 o
  -5   5   3       2145.30       1926.78       156.53 o
  -4   5   3        278.99        296.16        59.65 o
  -3   5   3       1126.93       1318.73       120.91 o
  -2   5   3          2.38         -7.99         7.99 o
  -1   5   3       2806.96       2762.68       158.18 o
   0   5   3         34.76         53.16        25.01 o
   1   5   3       2043.42       1965.26       119.07 o
   2   5   3          4.40         13.43        12.29 o
   3   5   3       3306.83       3278.55       136.92 o
   4   5   3        226.06        217.80        22.80 o
   5   5   3       2577.10       2420.19        63.17 o
   6   5   3        328.47        325.51        57.38 o
   7   5   3        854.27        815.78        78.74 o
   8   5   3          0.15        -15.75        15.75 o
  -5   6   3         48.10         91.32        35.82 o
  -4   6   3        266.12        404.11        79.46 o
  -3   6   3        155.42        124.48        41.22 o
  -2   6   3         34.39         59.54        26.30 o
  -1   6   3        462.32        437.93        71.01 o
   0   6   3        555.05        608.87        77.78 o
   1   6   3          5.57         -3.52        10.22 o
   2   6   3          4.62         -9.67         9.75 o
   3   6   3        588.71        602.10        64.51 o
   4   6   3        219.94        215.85        23.18 o
   5   6   3        435.52        397.37        25.48 o
   6   6   3          0.04         12.89        25.91 o
   7   6   3         51.82         63.95        17.16 o
   8   6   3        321.15        332.01        67.60 o
  -4   7   3        149.03        212.51        58.48 o
  -3   7   3       1213.53       1150.93       127.92 o
  -2   7   3         36.21         65.53        32.72 o
  -1   7   3       1048.26       1100.27       116.96 o
   0   7   3         39.03         41.06        26.27 o
   1   7   3       4159.19       4137.12       208.24 o
   2   7   3         28.13          6.50         7.20 o
   3   7   3       1128.76       1129.59        98.45 o
   4   7   3        387.41        339.58        30.68 o
   5   7   3        856.22        871.81        63.57 o
   6   7   3          8.39         -8.22         8.22 o
   7   7   3        944.29        912.00       106.82 o
   8   7   3         33.96         30.34        26.38 o
  -3   8   3        171.17        230.44        64.47 o
  -2   8   3         50.94         10.76        15.46 o
  -1   8   3         55.21         37.46        27.64 o
   0   8   3          0.49         38.95        28.61 o
   1   8   3        133.76        103.10        39.06 o
   2   8   3         26.34         81.73        31.04 o
   3   8   3        237.21        173.60        41.65 o
   4   8   3         97.95        161.94        37.62 o
   5   8   3         29.11         37.46        22.19 o
   6   8   3        201.90        291.54        59.42 o
   7   8   3         20.80         17.65        15.70 o
  -2   9   3          9.45         11.94        19.81 o
  -1   9   3       2307.79       2380.10       196.19 o
   0   9   3        111.30         98.52        40.32 o
   1   9   3        950.46       1039.45       121.70 o
   2   9   3          0.31          7.87        26.73 o
   3   9   3       2648.11       2729.37       181.90 o
   4   9   3          2.02         -0.78        10.76 o
   5   9   3       1166.31       1170.11       107.25 o
   6   9   3          6.69         45.29        29.59 o
   0  10   3          0.11        -16.13        22.16 o
   1  10   3         86.94        104.90        46.50 o
   2  10   3         26.34         64.74        34.21 o
   3  10   3          1.21          7.20        19.81 o
   4  10   3          7.53         62.00        29.51 o
  -4 -10   4        790.08        811.73        75.94 o
  -3 -10   4          9.18         -2.69        23.80 o
  -2 -10   4       1044.34       1118.27        93.79 o
  -1 -10   4         35.36         33.34        22.80 o
  -6  -9   4         86.98         82.75        21.41 o
  -5  -9   4          9.88         23.99        12.09 o
  -4  -9   4          3.35         -3.69         9.26 o
  -3  -9   4         63.91        106.19        30.61 o
  -2  -9   4         18.88         49.37        19.66 o
  -1  -9   4          6.12         19.28        11.86 o
   0  -9   4         78.14         60.02        25.81 o
   1  -9   4          6.82         30.96        27.69 o
   2  -9   4          6.66         14.32        40.98 o
  -7  -8   4         39.55         50.13        19.38 o
  -6  -8   4        933.85        992.95        72.08 o
  -5  -8   4          0.01          7.29         7.92 o
  -4  -8   4       1826.37       1802.11        97.98 o
  -3  -8   4          9.69         34.68        21.53 o
  -2  -8   4       2181.06       2098.28       141.05 o
  -1  -8   4         28.01         31.27        14.79 o
   0  -8   4       1385.44       1321.01        91.59 o
   1  -8   4          1.53         -7.87        10.90 o
   2  -8   4       2658.54       2508.94       131.88 o
   3  -8   4         65.11         32.78        13.81 o
  -7  -7   4         30.48         54.84        20.33 o
  -6  -7   4        130.31        141.43        21.39 o
  -5  -7   4        117.97        140.16        25.52 o
  -4  -7   4         94.74         86.28        16.15 o
  -3  -7   4         78.67         90.40        13.05 o
  -2  -7   4        186.29        132.63        27.13 o
  -1  -7   4          8.47         34.92        16.33 o
   0  -7   4          0.38          8.85        10.60 o
   1  -7   4         74.02         78.44        24.23 o
   2  -7   4        100.35         82.15        24.19 o
   3  -7   4        185.28        176.37        33.84 o
   4  -7   4          0.00         -7.26        10.04 o
  -8  -6   4        699.20        740.65        72.93 o
  -7  -6   4         53.39         39.43        13.57 o
  -6  -6   4       1108.49       1114.90        67.18 o
  -5  -6   4          0.13          5.44        12.74 o
  -4  -6   4       1305.93       1243.20        71.59 o
  -3  -6   4          9.35          2.82         3.11 o
  -2  -6   4       5289.00       5365.82       150.17 o
  -1  -6   4         27.73         19.52        10.50 o
   0  -6   4       5185.48       4985.16       324.11 o
   1  -6   4        436.86        383.39        43.76 o
   2  -6   4       1039.79        931.52        69.34 o
   3  -6   4        155.42        111.83        25.23 o
   4  -6   4       2109.41       2159.45       109.70 o
   5  -6   4        110.31         98.13        44.39 o
  -8  -5   4         24.24         43.49        33.90 o
  -7  -5   4         51.79         62.67        15.39 o
  -6  -5   4         93.30         96.71        20.28 o
  -5  -5   4        442.32        421.93        30.79 o
  -4  -5   4         18.38         29.12        11.31 o
  -3  -5   4        129.99        178.47        26.84 o
  -2  -5   4         19.37         16.47         5.10 o
  -1  -5   4         16.11          2.92         9.02 o
   0  -5   4        306.72        369.32        39.98 o
   1  -5   4         10.83          7.69        12.81 o
   2  -5   4          7.36         14.79        10.47 o
   3  -5   4        416.44        315.51        39.08 o
   4  -5   4        125.46        165.76        29.77 o
   5  -5   4          4.82         69.70        23.24 o
   6  -5   4         12.99         15.89        14.29 o
  -8  -4   4        696.70        697.53       101.69 o
  -7  -4   4         59.36         70.81        17.18 o
  -6  -4   4       1331.88       1291.21        58.44 o
  -5  -4   4          6.66         10.70         6.87 o
  -4  -4   4       5294.29       4895.05        92.28 o
  -3  -4   4        245.59        256.46        20.40 o
  -2  -4   4       3186.90       2845.42        51.36 o
  -1  -4   4         41.64         57.63        18.75 o
   0  -4   4       6410.19       6448.94       142.37 o
   1  -4   4         11.47         19.49         7.98 o
   2  -4   4       6173.08       5089.27       183.84 o
   3  -4   4         77.22         58.87        14.84 o
   4  -4   4       2046.65       1961.00        87.26 o
   5  -4   4        118.57        115.42        18.65 o
   6  -4   4       1858.97       1795.46        99.84 o
   7  -4   4         46.40         41.45        25.99 o
  -8  -3   4          0.02        -14.01        19.65 o
  -7  -3   4         61.63         70.61        33.00 o
  -6  -3   4        116.77         86.27        16.91 o
  -5  -3   4        270.26        279.60        20.51 o
  -4  -3   4          4.06         11.38         4.83 o
  -3  -3   4        939.65        965.49        36.86 o
  -2  -3   4       2047.35       2035.65        62.77 o
  -1  -3   4        361.24        383.68        21.60 o
   0  -3   4        107.69        112.88        14.63 o
   1  -3   4        796.34        800.77        41.12 o
   2  -3   4        196.28        177.04        18.32 o
   3  -3   4          1.56         30.40        10.97 o
   4  -3   4          6.88          8.34         4.97 o
   5  -3   4         34.82         49.58        12.87 o
   6  -3   4          0.38         -2.58         8.02 o
   7  -3   4        106.94        154.54        51.28 o
  -8  -2   4        816.41        930.98       116.80 o
  -7  -2   4          3.91         11.86        13.19 o
  -6  -2   4       1689.88       1694.81        74.99 o
  -5  -2   4         71.76         71.03        11.46 o
  -4  -2   4       2994.18       2676.14        57.72 o
  -3  -2   4        417.34        417.56        20.01 o
  -2  -2   4      17644.07      16606.85       177.90 o
  -1  -2   4       2255.48       2287.14        39.32 o
   0  -2   4       1607.03       1580.57        33.98 o
   1  -2   4          0.06          6.77         3.45 o
   2  -2   4       2595.03       2351.01        76.61 o
   3  -2   4         81.72         96.51        11.12 o
   4  -2   4       2239.17       1987.21        79.52 o
   5  -2   4          3.78         43.75        14.44 o
   6  -2   4       1096.57       1021.40        41.25 o
   7  -2   4        234.31        228.75        54.21 o
   8  -2   4        555.34        675.85       102.28 o
  -8  -1   4          0.13         -6.54        12.33 o
  -7  -1   4        112.87         68.62        33.27 o
  -6  -1   4         44.24         36.80         8.98 o
  -5  -1   4         52.37        130.68        16.81 o
  -4  -1   4       1795.99       1649.92        45.33 o
  -3  -1   4         69.66        167.26        14.63 o
  -2  -1   4         49.17         50.94         6.32 o
  -1  -1   4       1264.89       1280.46        33.76 o
   0  -1   4       1107.30       1167.74        27.68 o
   1  -1   4        337.62        360.86        11.25 o
   2  -1   4          1.60          9.57         3.12 o
   3  -1   4          3.35         40.34         8.60 o
   4  -1   4        225.52        199.28        13.72 o
   5  -1   4        154.61        140.48        12.19 o
   6  -1   4          0.84         -0.07         9.79 o
   7  -1   4         21.42         33.39        25.05 o
   8  -1   4          3.60        -21.41        21.76 o
  -8   0   4        683.03        605.74        95.59 o
  -7   0   4         48.57         46.27        26.81 o
  -6   0   4       2847.45       2845.37        99.96 o
  -5   0   4        373.59        389.09        27.27 o
  -4   0   4       7142.51       6707.99       124.35 o
  -3   0   4        833.43        889.89        31.97 o
  -2   0   4       1614.36       1410.12        35.53 o
  -1   0   4        171.11        187.65        10.57 o
   0   0   4       2501.53       2743.19        52.21 o
   1   0   4         75.35         81.63         5.75 o
   2   0   4         18.07         27.94         3.76 o
   3   0   4       1013.74        996.73        20.77 o
   4   0   4       2579.66       2133.22       160.18 o
   5   0   4        635.79        584.86        50.24 o
   6   0   4       1118.06       1130.57       108.07 o
   7   0   4         20.01         15.19        16.36 o
   8   0   4        435.26        467.97        56.08 o
  -8   1   4         42.51         27.75        21.49 o
  -7   1   4        355.21        391.00        73.55 o
  -6   1   4          3.47         10.23         6.06 o
  -5   1   4         78.87        199.27        30.49 o
  -4   1   4        857.38        775.13        38.21 o
  -3   1   4         22.46        104.24        15.22 o
  -2   1   4        103.28        101.87        10.48 o
  -1   1   4        424.14        450.95        18.61 o
   0   1   4        958.04       1016.91        40.31 o
   1   1   4        826.21        869.20        28.29 o
   2   1   4         19.06         17.75         3.18 o
   3   1   4         31.90         77.61         7.43 o
   4   1   4        626.48        592.38        18.73 o
   5   1   4         22.97         94.24        24.04 o
   6   1   4         16.91         12.61        18.65 o
   7   1   4         75.45         80.31        23.52 o
   8   1   4         36.44         61.60        19.91 o
  -7   2   4        363.80        440.20        80.13 o
  -6   2   4       2583.10       2610.37        84.11 o
  -5   2   4         24.99         45.95        11.03 o
  -4   2   4       3921.79       3808.45        89.75 o
  -3   2   4          2.78         10.93         5.06 o
  -2   2   4       3534.08       3323.56        68.77 o
  -1   2   4         17.62         24.38         6.08 o
   0   2   4       1292.12       1269.23        50.75 o
   1   2   4       1945.68       1868.33        58.28 o
   2   2   4      15423.06      14684.45       124.60 o
   3   2   4        761.46        724.04        22.17 o
   4   2   4       1967.04       1781.63        36.22 o
   5   2   4        267.61        236.94        23.58 o
   6   2   4       1739.40       1700.26        70.18 o
   7   2   4         27.47         27.36         9.06 o
   8   2   4        700.30        743.11        65.30 o
   9   2   4         24.82         36.01        28.65 o
  -7   3   4         78.13        150.90        47.56 o
  -6   3   4        170.53        124.61        36.56 o
  -5   3   4        122.64        138.65        22.67 o
  -4   3   4        226.54        239.21        25.09 o
  -3   3   4         77.58        118.47        20.96 o
  -2   3   4        680.20        689.35        63.57 o
  -1   3   4        942.38       1002.33        41.70 o
   0   3   4        199.88        217.89        36.79 o
   1   3   4        365.41        401.91        40.38 o
   2   3   4       1783.68       1787.84        63.21 o
   3   3   4        252.02        285.05        20.25 o
   4   3   4         39.29         32.78         8.53 o
   5   3   4         66.52        104.37        13.83 o
   6   3   4          4.57          0.04         5.30 o
   7   3   4          2.43         53.04        15.74 o
   8   3   4         53.38         65.21        16.64 o
   9   3   4          0.71         22.59        29.71 o
  -6   4   4       1601.91       1634.48       101.88 o
  -5   4   4        135.71        131.36        38.60 o
  -4   4   4       1496.29       1508.40        82.34 o
  -3   4   4         16.73         21.29        10.86 o
  -2   4   4       5070.40       4729.65       134.85 o
  -1   4   4         86.36         68.77        26.11 o
   0   4   4       6649.71       6639.50       207.85 o
   1   4   4          5.24         20.12        13.66 o
   2   4   4       3337.27       3105.16        94.68 o
   3   4   4         63.02         52.07         8.00 o
   4   4   4       6635.21       6289.94        84.03 o
   5   4   4        112.21        102.28        11.42 o
   6   4   4       1759.07       1587.61       123.65 o
   7   4   4          0.24         14.23         9.40 o
   8   4   4        900.33        874.46        79.36 o
   9   4   4         13.51         12.99        12.96 o
  -6   5   4         39.97          8.89        14.05 o
  -5   5   4          2.08         81.97        36.91 o
  -4   5   4          0.01         69.36        33.00 o
  -3   5   4        535.46        497.24        69.17 o
  -2   5   4          0.61          4.67         7.23 o
  -1   5   4        224.13        269.02        34.32 o
   0   5   4        196.17        208.58        32.45 o
   1   5   4         32.35         14.88         8.73 o
   2   5   4         30.96         34.90        11.97 o
   3   5   4         94.64        107.17        25.72 o
   4   5   4         16.71          6.90         6.97 o
   5   5   4        331.02        263.16        43.92 o
   6   5   4        337.19        206.63        56.95 o
   7   5   4         12.53         48.77        32.61 o
   8   5   4          3.82         -0.07        11.51 o
  -5   6   4          5.54        -11.66        17.26 o
  -4   6   4       2017.32       1812.60       159.31 o
  -3   6   4         18.36         48.89        32.96 o
  -2   6   4       1080.58       1165.60       118.33 o
  -1   6   4         68.50         60.24        30.73 o
   0   6   4       4807.93       4799.11       217.75 o
   1   6   4         31.79         24.19        14.29 o
   2   6   4       6150.19       5792.87       220.73 o
   3   6   4         58.32         46.97        22.16 o
   4   6   4       1859.62       1737.26        67.85 o
   5   6   4        204.13        178.46        18.41 o
   6   6   4       1411.02       1429.21        93.96 o
   7   6   4        473.10        340.31        64.59 o
   8   6   4        731.45        806.39       106.43 o
  -4   7   4          0.57        -14.99        19.34 o
  -3   7   4         52.49         75.70        38.87 o
  -2   7   4         24.22         13.19         9.90 o
  -1   7   4         38.97         59.26        33.51 o
   0   7   4          2.11          9.00         7.63 o
   1   7   4          6.10         -2.94         8.61 o
   2   7   4        167.88        173.64        41.69 o
   3   7   4        137.10        133.09        36.64 o
   4   7   4        234.44        247.54        44.27 o
   5   7   4         35.03         43.53        19.22 o
   6   7   4        122.01        121.66        36.25 o
   7   7   4        133.36        148.27        47.28 o
   8   7   4          0.44         27.83        26.15 o
  -3   8   4          0.63          5.91        20.39 o
  -2   8   4       2562.36       2460.26       196.26 o
  -1   8   4         57.96        123.93        44.23 o
   0   8   4       1520.97       1490.53       141.15 o
   1   8   4          5.03         11.55        23.53 o
   2   8   4       2326.86       2271.59       161.78 o
   3   8   4         77.78         85.84        34.25 o
   4   8   4       1991.72       1961.31       137.35 o
   5   8   4         24.45         12.49        16.75 o
   6   8   4       1212.86       1214.53       119.31 o
   7   8   4         27.87         69.36        36.99 o
  -2   9   4          3.46         83.57        44.27 o
  -1   9   4         27.76         55.23        34.21 o
   0   9   4         47.70         62.28        42.39 o
   1   9   4         24.25         53.74        32.96 o
   2   9   4         27.17         46.46        26.70 o
   3   9   4         47.12         25.21        21.84 o
   4   9   4          0.00         -0.82         7.16 o
   5   9   4         20.99         47.32        29.71 o
   6   9   4         57.96         36.48        28.30 o
   1  10   4         32.34         74.76        37.89 o
   2  10   4       1236.11       1270.23       139.51 o
   3  10   4         34.41         35.66        26.46 o
   4  10   4        965.16        901.54       107.92 o
  -3 -10   5         36.62         53.24        23.26 o
  -2 -10   5          0.59         28.45        22.00 o
  -1 -10   5         21.53         74.03        27.61 o
  -5  -9   5        648.13        628.51        57.79 o
  -4  -9   5          1.58          8.91        24.13 o
  -3  -9   5       1836.34       2002.44       116.53 o
  -2  -9   5        158.69        157.52        32.93 o
  -1  -9   5       1053.90       1092.97        88.61 o
   0  -9   5          2.34         11.65        20.35 o
   1  -9   5       1727.07       1709.83       116.05 o
  -6  -8   5          0.42          7.97        10.74 o
  -5  -8   5        158.42        131.35        26.62 o
  -4  -8   5          4.74         37.19        14.63 o
  -3  -8   5         41.14         53.93        21.28 o
  -2  -8   5         46.95         33.11        19.30 o
  -1  -8   5        145.72        171.04        33.47 o
   0  -8   5         28.46         26.89        36.29 o
   1  -8   5          0.02         51.56        22.33 o
   2  -8   5         16.67          4.47        22.78 o
   3  -8   5        182.20        116.05        29.48 o
  -7  -7   5       1087.35       1070.11        73.49 o
  -6  -7   5        112.97         69.08        42.71 o
  -5  -7   5       1318.79       1202.49        72.17 o
  -4  -7   5          4.18         32.09        13.69 o
  -3  -7   5       1900.35       1628.49        57.46 o
  -2  -7   5         35.77         32.61        10.28 o
  -1  -7   5       3409.25       3381.35       136.21 o
   0  -7   5        223.08        187.63        31.78 o
   1  -7   5       1520.36       1288.35        87.05 o
   2  -7   5         44.74         46.93        21.02 o
   3  -7   5       1572.11       1592.33       101.59 o
   4  -7   5         33.18         36.80        22.51 o
  -8  -6   5         23.71         33.74        30.88 o
  -7  -6   5         60.10         60.61        17.91 o
  -6  -6   5         47.57         61.55        23.39 o
  -5  -6   5          0.01          7.75         8.27 o
  -4  -6   5          5.11         50.38        17.59 o
  -3  -6   5         45.73         60.06        18.54 o
  -2  -6   5         38.94         48.60        14.17 o
  -1  -6   5          0.35         11.72        10.68 o
   0  -6   5         30.80         21.90        35.17 o
   1  -6   5        216.44        211.61        33.36 o
   2  -6   5         47.33         42.88        16.92 o
   3  -6   5         62.34         92.73        25.04 o
   4  -6   5        253.00        311.38        42.78 o
   5  -6   5         21.96         -4.97        18.44 o
  -8  -5   5         57.18         25.91        23.02 o
  -7  -5   5       1163.72       1228.88        75.78 o
  -6  -5   5         14.29         20.94         7.90 o
  -5  -5   5       3053.81       2755.86        96.93 o
  -4  -5   5        340.65        336.16        27.71 o
  -3  -5   5       3537.01       3160.44       127.49 o
  -2  -5   5        187.35        180.09        17.07 o
  -1  -5   5       4530.02       4261.29       128.64 o
   0  -5   5         96.13         96.02        19.97 o
   1  -5   5       3827.08       3793.57       146.38 o
   2  -5   5          2.69         -2.46         6.42 o
   3  -5   5       1223.15       1070.11        70.93 o
   4  -5   5        196.79        165.36        43.45 o
   5  -5   5       1965.46       1902.73        96.26 o
   6  -5   5         34.77         16.56        21.25 o
  -8  -4   5         53.91         61.57        38.01 o
  -7  -4   5          2.78          3.52        19.79 o
  -6  -4   5         55.73         75.53        19.97 o
  -5  -4   5          9.30          6.36         5.24 o
  -4  -4   5         19.68         91.32        16.41 o
  -3  -4   5         84.48         79.64        12.16 o
  -2  -4   5         35.30         44.13         9.42 o
  -1  -4   5        157.63        143.56        15.46 o
   0  -4   5        116.03        130.14        21.27 o
   1  -4   5        251.28        247.63        22.60 o
   2  -4   5         37.89         46.39        15.30 o
   3  -4   5         12.44         24.02        11.16 o
   4  -4   5          2.01         16.40        13.18 o
   5  -4   5          0.62         -1.01         9.08 o
   6  -4   5         10.01         52.41        20.01 o
   7  -4   5         13.09         -4.11        18.48 o
  -8  -3   5         22.56         58.13        31.78 o
  -7  -3   5       1240.61       1252.93        71.82 o
  -6  -3   5         25.77         19.93        12.04 o
  -5  -3   5       1496.61       1352.89        52.00 o
  -4  -3   5         89.90         87.93        11.52 o
  -3  -3   5       7164.22       6666.99        88.27 o
  -2  -3   5        880.23        898.10        31.44 o
  -1  -3   5       6866.73       6773.13       106.02 o
   0  -3   5        198.55        210.04        16.16 o
   1  -3   5       5848.75       5472.68       207.11 o
   2  -3   5          9.30          8.02         5.76 o
   3  -3   5       3618.44       3139.24        98.41 o
   4  -3   5         29.15         35.60         9.93 o
   5  -3   5       1386.31       1268.56        74.18 o
   6  -3   5        291.84        262.54        36.08 o
   7  -3   5       1471.13       1374.90       134.46 o
  -8  -2   5          0.29         41.53        35.31 o
  -7  -2   5          0.01          9.98        18.51 o
  -6  -2   5         21.83         26.94        17.28 o
  -5  -2   5          8.21          4.18         4.61 o
  -4  -2   5        373.82        423.95        24.96 o
  -3  -2   5        227.35        220.97        15.42 o
  -2  -2   5        992.90       1032.02        34.71 o
  -1  -2   5         30.28         29.82         4.82 o
   0  -2   5        148.15        153.92        12.84 o
   1  -2   5        180.42        189.13        11.01 o
   2  -2   5        115.59        112.55        10.39 o
   3  -2   5         67.72         63.79        11.43 o
   4  -2   5        248.15        334.50        35.32 o
   5  -2   5        146.99        146.41        13.36 o
   6  -2   5        236.01        209.30        29.75 o
   7  -2   5          9.85         50.18        36.29 o
   8  -2   5         13.02         98.09        41.88 o
  -8  -1   5         48.80         40.67        23.76 o
  -7  -1   5        803.17        685.04        92.50 o
  -6  -1   5         27.39         24.72         9.47 o
  -5  -1   5       3550.42       3010.81        78.38 o
  -4  -1   5       1078.85       1070.82        38.31 o
  -3  -1   5       7143.81       6506.67        95.04 o
  -2  -1   5       1032.51        926.70        27.94 o
  -1  -1   5      15752.69      15765.11       129.55 o
   0  -1   5         62.19         78.12         8.08 o
   1  -1   5       2023.54       1990.96        31.41 o
   2  -1   5         88.84         95.42         7.11 o
   3  -1   5       6222.06       5599.42        77.90 o
   4  -1   5        136.41        156.53        15.05 o
   5  -1   5       5026.52       4627.73        86.30 o
   6  -1   5         18.97         35.50        21.88 o
   7  -1   5       1346.63       1402.07       131.17 o
   8  -1   5         12.00         34.94        19.03 o
  -8   0   5         14.00         58.68        35.50 o
  -7   0   5        113.91         63.41        33.35 o
  -6   0   5        317.97        329.71        49.07 o
  -5   0   5        423.82        374.13        36.45 o
  -3   0   5        300.21        309.63        19.63 o
  -2   0   5       1182.20       1236.20        35.09 o
  -1   0   5        990.06        939.38        24.73 o
   0   0   5          0.84         -2.74         5.99 o
   1   0   5        449.27        418.64        13.11 o
   2   0   5        873.34        878.25        21.53 o
   3   0   5        225.48        221.66        12.19 o
   4   0   5         97.81        189.43        19.35 o
   5   0   5        226.26        216.98        26.24 o
   6   0   5         95.68        133.11        27.63 o
   7   0   5         69.86         71.72        19.81 o
   8   0   5          0.49         22.09        16.10 o
  -8   1   5        134.21        146.67        47.83 o
  -7   1   5       1558.88       1431.46       138.72 o
  -6   1   5        175.24        176.87        21.15 o
  -5   1   5       5218.82       4948.76       158.67 o
  -4   1   5        774.99        832.69        52.50 o
  -3   1   5       7004.12       6472.29       108.03 o
  -2   1   5         42.40         38.51         7.23 o
  -1   1   5       2163.13       2099.70        50.72 o
   0   1   5        105.25        104.10        14.21 o
   1   1   5      14784.75      14640.46       173.11 o
   2   1   5        373.89        345.05        15.21 o
   3   1   5       8532.08       7872.76        72.93 o
   4   1   5        701.45        714.62        22.19 o
   5   1   5       4921.74       4273.45        78.16 o
   6   1   5          1.14         15.00        11.12 o
   7   1   5       1220.55       1162.96        78.06 o
   8   1   5        128.64        169.01        32.34 o
  -7   2   5          7.33         -5.13        15.70 o
  -6   2   5         60.20         91.40        18.06 o
  -5   2   5        241.77        203.04        28.31 o
  -4   2   5        323.03        383.33        40.10 o
  -3   2   5         51.35         29.47        12.04 o
  -2   2   5         36.40         42.18         8.25 o
  -1   2   5        243.81        228.53        19.08 o
   0   2   5        136.43        136.74        23.72 o
   1   2   5          0.13          9.93         6.60 o
   2   2   5        718.23        771.03        31.15 o
   3   2   5        388.61        399.51        17.65 o
   4   2   5        502.49        598.72        23.57 o
   5   2   5          0.78          1.35         2.67 o
   6   2   5         78.98         55.40        15.29 o
   7   2   5         29.19         35.55        11.50 o
   8   2   5          8.15         31.88        16.15 o
   9   2   5          2.69          2.18        11.37 o
  -7   3   5       1923.73       1858.95       110.77 o
  -6   3   5        238.02        181.45        24.43 o
  -5   3   5       1989.29       1919.88        83.74 o
  -4   3   5        113.46        112.78        23.01 o
  -3   3   5       3859.60       3753.83       158.88 o
  -2   3   5         18.01         25.12        10.70 o
  -1   3   5       5750.40       5502.10       122.18 o
   0   3   5        105.70         98.59        17.85 o
   1   3   5       7125.32       6858.35       134.00 o
   2   3   5       1486.36       1498.07        60.39 o
   3   3   5       8445.99       8052.29       108.51 o
   4   3   5         32.42         27.87         5.25 o
   5   3   5       1851.40       1703.24        50.01 o
   6   3   5         74.64         61.22        14.02 o
   7   3   5       1407.89       1361.76        67.77 o
   8   3   5          3.63         10.89        11.94 o
   9   3   5        735.33        783.25       115.79 o
  -6   4   5          1.89         90.73        41.37 o
  -5   4   5         26.89         28.93        12.68 o
  -4   4   5         17.62         42.13        17.45 o
  -3   4   5         78.27         59.68        36.89 o
  -2   4   5         22.52         26.23        14.99 o
  -1   4   5        233.60        184.52        37.50 o
   0   4   5         81.42        100.83        27.95 o
   1   4   5        168.91        129.02        30.53 o
   2   4   5          7.00         -3.09         8.34 o
   3   4   5        126.68        124.28        15.88 o
   4   4   5        152.44        206.56        19.79 o
   5   4   5         42.32         45.68         8.76 o
   6   4   5          0.06          1.80        12.60 o
   7   4   5         92.46        106.81        19.09 o
   8   4   5        114.76        114.54        31.93 o
  -6   5   5         60.81         47.48        28.34 o
  -5   5   5       1998.06       1897.23       162.99 o
  -4   5   5         22.72         16.69        24.01 o
  -3   5   5       2012.61       1945.65       101.05 o
  -2   5   5          0.08          4.40        24.78 o
  -1   5   5       5195.83       5258.12       153.63 o
   0   5   5        109.74        125.19        23.89 o
   1   5   5       4566.02       4236.77       134.85 o
   2   5   5        224.59        206.87        27.19 o
   3   5   5       3369.05       3099.44       101.54 o
   4   5   5        654.77        595.21        56.87 o
   5   5   5       2512.39       2395.97        82.74 o
   6   5   5         59.52         53.24        25.85 o
   7   5   5        613.83        634.67        87.76 o
   8   5   5         12.99         43.23        21.91 o
  -5   6   5         54.96         23.25        23.45 o
  -4   6   5         32.60         92.57        42.94 o
  -3   6   5         82.82        128.74        41.30 o
  -2   6   5         93.23         79.20        22.09 o
  -1   6   5        102.20         74.74        19.62 o
   0   6   5         34.14         35.91        13.92 o
   1   6   5          0.54          2.93        13.12 o
   2   6   5         76.88         67.99        25.99 o
   3   6   5          4.82         35.03        19.57 o
   4   6   5         48.87         63.02        23.96 o
   5   6   5         68.48         88.58        17.40 o
   6   6   5        103.06        123.97        41.53 o
   7   6   5         24.17         34.33        25.99 o
   8   6   5        113.83        223.62        63.37 o
  -4   7   5          9.79         -0.31        11.39 o
  -3   7   5       2690.50       2905.60       212.78 o
  -2   7   5        119.29        112.54        40.43 o
  -1   7   5       1891.89       1873.00       158.45 o
   0   7   5        207.48        231.22        52.57 o
   1   7   5       3904.41       3740.87       206.71 o
   2   7   5         81.77         47.01        25.60 o
   3   7   5       1859.30       1801.48       131.40 o
   4   7   5          0.39          3.88         6.65 o
   5   7   5        951.68        968.64        83.14 o
   6   7   5         90.10         47.99        25.25 o
   7   7   5        962.77        927.73       109.56 o
   8   7   5          2.18          1.84        15.62 o
  -3   8   5        150.81         98.17        42.51 o
  -2   8   5         58.75         45.33        25.33 o
  -1   8   5          0.79         19.69        21.25 o
   0   8   5         41.11         52.65        26.66 o
   1   8   5        215.91        258.74        59.62 o
   2   8   5         38.30         54.76        26.97 o
   3   8   5         22.60         41.49        19.77 o
   4   8   5          0.87         64.43        28.81 o
   5   8   5        170.22        149.61        36.05 o
   6   8   5         24.62         42.98        30.49 o
   7   8   5          5.58         48.19        34.02 o
  -1   9   5       1577.50       1677.24       167.06 o
   0   9   5          6.89          6.89        22.08 o
   1   9   5       1022.33        990.40       121.11 o
   2   9   5        134.27        152.97        49.59 o
   3   9   5       2228.01       2095.76       162.09 o
   4   9   5          4.85         15.81        14.60 o
   5   9   5       1002.70       1155.15       109.68 o
   6   9   5         16.68         62.75        32.92 o
   1  10   5          6.35        -17.54        21.06 o
   2  10   5          1.66         35.31        37.03 o
   3  10   5         42.20         72.96        37.23 o
   4  10   5         19.98         39.38        31.00 o
  -5  -9   6         47.07         58.09        31.28 o
  -4  -9   6         24.95         17.89        16.75 o
  -3  -9   6          0.76         70.58        26.86 o
  -2  -9   6         68.42         50.42        38.16 o
  -1  -9   6          0.49         27.87        18.01 o
   0  -9   6          0.43         15.88        27.65 o
   1  -9   6          5.07         -8.18        14.80 o
  -6  -8   6        451.03        511.52        76.41 o
  -5  -8   6          5.23          9.47        33.23 o
  -4  -8   6       1329.87       1194.19        71.96 o
  -3  -8   6         85.79         55.65        21.53 o
  -2  -8   6       2135.24       2053.66        81.29 o
  -1  -8   6         71.59         68.41        18.89 o
   0  -8   6        863.11        786.98        73.08 o
   1  -8   6         43.74         37.50        17.39 o
   2  -8   6       2058.56       1882.94       116.65 o
   3  -8   6         24.60         25.91        14.62 o
  -7  -7   6         69.30         56.02        19.99 o
  -6  -7   6         92.34         93.43        20.98 o
  -5  -7   6         10.38         19.13        12.24 o
  -4  -7   6         38.72         33.09        26.79 o
  -3  -7   6          0.26         44.11        10.75 o
  -2  -7   6         68.78         73.21        14.19 o
  -1  -7   6          0.76         27.42        30.94 o
   0  -7   6          9.13         29.75        17.30 o
   1  -7   6         28.08         56.72        31.06 o
   2  -7   6         15.56         34.98        18.12 o
   3  -7   6         29.22         34.17        32.16 o
   4  -7   6          6.26          3.59        12.13 o
  -7  -6   6         11.60          0.09         9.96 o
  -6  -6   6       1647.69       1609.22        97.15 o
  -5  -6   6        499.27        405.17        39.48 o
  -4  -6   6       1646.61       1625.60        69.44 o
  -3  -6   6        181.57        172.99        23.27 o
  -2  -6   6       2173.34       2141.00        66.16 o
  -1  -6   6        354.49        336.37        28.95 o
   0  -6   6       3365.20       3278.82       128.33 o
   1  -6   6        244.65        242.45        35.51 o
   2  -6   6       1308.66       1349.91        85.86 o
   3  -6   6        185.35        180.04        31.92 o
   4  -6   6       1970.52       1939.07       106.44 o
   5  -6   6          0.79         -4.46         9.82 o
  -8  -5   6          2.62         12.76        17.14 o
  -7  -5   6          0.01         26.08        17.01 o
  -6  -5   6          0.79         -4.55         8.56 o
  -5  -5   6          2.37         57.91        19.30 o
  -4  -5   6        538.32        517.11        39.10 o
  -3  -5   6        200.85        205.13        29.36 o
  -2  -5   6          5.90          9.66         7.95 o
  -1  -5   6        160.62        168.01        18.53 o
   0  -5   6         32.55         29.79        12.64 o
   1  -5   6         73.25         77.30        19.16 o
   2  -5   6          0.98         -4.63         5.17 o
   3  -5   6        218.38        242.70        34.77 o
   4  -5   6          0.51          3.63        12.41 o
   5  -5   6         27.60         77.46        21.81 o
   6  -5   6         44.63          5.91        14.84 o
  -8  -4   6        953.64        959.28       119.58 o
  -7  -4   6        137.58        118.22        28.89 o
  -6  -4   6       1333.13       1320.01        75.23 o
  -5  -4   6         29.78         30.18        14.95 o
  -4  -4   6       2486.02       2195.17        78.74 o
  -3  -4   6        117.45        136.11        17.40 o
  -2  -4   6       2161.91       2013.52        51.66 o
  -1  -4   6        291.18        314.67        23.74 o
   0  -4   6       4639.73       4784.90       142.72 o
   1  -4   6        200.75        192.89        20.80 o
   2  -4   6       3583.71       3054.15       205.46 o
   3  -4   6         10.94          8.09        10.94 o
   4  -4   6       1198.42       1164.05       134.69 o
   5  -4   6         85.89        108.86        32.92 o
   6  -4   6       1658.18       1580.85        95.31 o
  -8  -3   6          7.96        -20.55        20.55 o
  -7  -3   6        139.25        118.02        24.41 o
  -6  -3   6        129.60        131.81        28.73 o
  -5  -3   6         84.85         74.09        19.95 o
  -4  -3   6        263.48        231.63        34.99 o
  -3  -3   6        101.13        155.40        18.20 o
  -2  -3   6        145.83        156.51        11.68 o
  -1  -3   6         23.27         13.54        10.98 o
   0  -3   6          8.20          5.44         5.08 o
   1  -3   6         82.69         94.82        11.79 o
   2  -3   6        179.61        208.19        20.25 o
   3  -3   6          0.10         44.68        16.07 o
   4  -3   6        131.33        126.20        22.79 o
   5  -3   6        151.97        148.56        20.27 o
   6  -3   6         65.52         53.20        16.44 o
   7  -3   6         71.90         95.90        40.98 o
  -8  -2   6        870.37        930.12       118.56 o
  -7  -2   6         67.02         61.75        17.79 o
  -6  -2   6       1383.97       1304.52        72.61 o
  -5  -2   6         13.69          3.78         8.70 o
  -4  -2   6       3208.37       2817.05        72.11 o
  -3  -2   6         15.64          5.19         4.66 o
  -2  -2   6      13348.30      13029.41       168.32 o
  -1  -2   6         99.28        104.63        10.73 o
   0  -2   6       5356.46       5543.92        78.04 o
   1  -2   6        221.43        229.48        12.24 o
   2  -2   6       5451.53       4962.28        83.71 o
   3  -2   6         36.86         42.56         8.21 o
   4  -2   6       4691.21       4176.64       120.03 o
   5  -2   6          9.96         23.20         7.89 o
   6  -2   6       2724.77       2346.83       157.94 o
   7  -2   6        456.68        415.31        73.78 o
  -8  -1   6          5.63         25.01        14.09 o
  -7  -1   6         46.92         59.18        37.66 o
  -6  -1   6          7.65         41.73        25.36 o
  -5  -1   6        230.56        263.89        33.78 o
  -4  -1   6        467.57        410.05        28.82 o
  -3  -1   6        229.97        230.36        25.69 o
  -2  -1   6       1343.84       1398.28        39.03 o
  -1  -1   6       1375.06       1379.38        36.19 o
   0  -1   6          2.76          2.48         2.97 o
   1  -1   6        152.08        147.88         8.68 o
   2  -1   6          0.35          2.53         1.88 o
   3  -1   6         63.37        131.19        11.12 o
   4  -1   6        914.51        846.53        32.69 o
   5  -1   6        207.55        216.18        32.07 o
   6  -1   6         11.71         10.04        12.55 o
   7  -1   6        304.74        336.40        46.79 o
   8  -1   6         56.93         70.06        31.33 o
  -8   0   6        771.19        882.44       115.35 o
  -7   0   6         43.69        117.90        42.90 o
  -6   0   6       3014.75       2948.24       112.38 o
  -5   0   6         21.77         23.67        11.25 o
  -4   0   6       8036.78       7249.52       277.94 o
  -3   0   6        134.53        125.92        15.24 o
  -2   0   6      11309.07      10438.19       127.09 o
  -1   0   6        441.16        485.79        18.60 o
   0   0   6      18328.09      19368.36       160.04 o
   1   0   6        822.19        841.62        19.28 o
   2   0   6      10640.15       9759.61       113.19 o
   3   0   6        259.43        277.54        14.45 o
   4   0   6      10486.15       9805.53       111.13 o
   5   0   6        344.99        299.10        21.35 o
   6   0   6       3671.52       3306.44       126.55 o
   7   0   6         17.57         33.17        15.52 o
   8   0   6        580.78        630.26        65.26 o
  -7   1   6        309.67        288.84        62.47 o
  -6   1   6        117.17         97.59        22.19 o
  -5   1   6        141.28        155.55        28.94 o
  -4   1   6        308.16        312.34        34.21 o
  -3   1   6        365.20        399.84        44.76 o
  -2   1   6         13.34         13.35         5.24 o
  -1   1   6         39.16         58.19         9.93 o
   0   1   6          0.00          5.36         9.69 o
   1   1   6       1566.03       1510.45        54.63 o
   2   1   6       1460.88       1538.80        34.86 o
   4   1   6       1199.39       1146.80        26.75 o
   5   1   6        259.41        328.74        17.33 o
   6   1   6        146.69        113.27        20.79 o
   7   1   6         73.54         81.81        36.27 o
   8   1   6          0.87        -11.14        11.14 o
  -7   2   6         90.99         66.27        34.56 o
  -6   2   6       2040.94       1974.39        78.51 o
  -5   2   6          2.16         14.87         8.32 o
  -4   2   6       4742.21       4496.51       148.80 o
  -3   2   6         45.16         46.63        13.71 o
  -2   2   6       5272.92       4975.04       241.73 o
  -1   2   6        338.66        371.09        39.38 o
   0   2   6       5664.96       5684.36       188.81 o
   1   2   6         69.63         93.56        15.10 o
   2   2   6      17345.29      16824.69       156.12 o
   3   2   6         41.24         65.32         8.71 o
   4   2   6       4385.41       4022.10        76.96 o
   5   2   6         19.26         24.29         4.35 o
   6   2   6       1685.94       1247.42       114.23 o
   7   2   6          9.28          9.36         6.83 o
   8   2   6        740.53        767.61        67.88 o
  -7   3   6         48.92         46.09        24.19 o
  -6   3   6         38.16         41.60        14.45 o
  -5   3   6         75.06        110.15        24.55 o
  -4   3   6         43.68         25.01        17.93 o
  -3   3   6         80.72        101.81        24.05 o
  -2   3   6          4.37          5.09        10.33 o
  -1   3   6         12.55          8.13        11.37 o
   0   3   6         34.02         20.67        18.12 o
   1   3   6          2.43          3.04         4.56 o
   2   3   6        767.54        814.63        37.22 o
   3   3   6        189.09        219.75        25.08 o
   4   3   6         10.23         15.53         6.79 o
   5   3   6        150.95        134.64        13.17 o
   6   3   6        137.91        139.39        20.46 o
   7   3   6         37.16         56.69        17.84 o
   8   3   6         11.07          5.28         6.63 o
  -6   4   6       1212.38       1247.92       130.82 o
  -5   4   6          1.15          5.24        12.58 o
  -4   4   6        780.35        788.57        63.06 o
  -3   4   6         51.30         61.49        25.87 o
  -2   4   6       3318.61       3159.87       160.53 o
  -1   4   6        105.43        121.23        29.79 o
   0   4   6       4901.26       4529.06       182.29 o
   1   4   6        297.95        300.50        46.70 o
   2   4   6       2769.77       2300.05       125.02 o
   3   4   6        251.71        264.33        42.16 o
   4   4   6       3480.70       3080.71        79.02 o
   5   4   6          4.25         22.95        10.92 o
   6   4   6       1371.25       1108.95       144.73 o
   7   4   6        121.17        129.79        30.62 o
   8   4   6        869.81        954.94        84.41 o
  -5   5   6        232.44        212.76        47.81 o
  -4   5   6         54.46         37.67        18.18 o
  -3   5   6          1.51         29.25        19.10 o
  -2   5   6          1.07          5.49         9.56 o
  -1   5   6          9.02         29.98        20.67 o
   0   5   6         45.40         38.40        22.35 o
   1   5   6        158.61        173.36        39.34 o
   2   5   6         24.41         43.61        20.67 o
   3   5   6          2.06         34.95        24.19 o
   4   5   6        431.21        421.31        36.75 o
   5   5   6         45.15         76.55        18.19 o
   6   5   6          4.66          4.59         4.97 o
   7   5   6         88.41        103.53        43.29 o
   8   5   6          1.59         14.43        19.38 o
  -5   6   6          3.07         23.92        19.06 o
  -4   6   6       2078.22       1946.75       171.02 o
  -3   6   6        322.41        203.77        35.52 o
  -2   6   6       1735.48       1610.68        97.11 o
  -1   6   6        290.65        245.51        37.79 o
   0   6   6       3429.98       3237.28       129.88 o
   1   6   6        327.78        267.16        36.99 o
   2   6   6       2447.57       2324.85       103.09 o
   3   6   6        243.69        262.45        34.28 o
   4   6   6       1697.61       1495.15       104.86 o
   5   6   6        416.75        344.60        36.78 o
   6   6   6       1607.59       1407.78       125.77 o
   7   6   6          0.18         15.77        17.97 o
   8   6   6        804.62        765.60       105.84 o
  -4   7   6         52.03         79.58        38.28 o
  -3   7   6          0.61         51.75        34.13 o
  -2   7   6          3.95         32.61        28.42 o
  -1   7   6         60.04         68.93        33.62 o
   0   7   6         10.67         16.97        12.32 o
   1   7   6          2.00         33.62        24.70 o
   2   7   6         59.74         27.83        24.39 o
   3   7   6         10.92         57.50        34.72 o
   4   7   6          5.74          9.24        15.03 o
   5   7   6         19.98         45.01        22.51 o
   6   7   6         83.14        115.82        40.98 o
   7   7   6          0.25         12.33        21.88 o
  -3   8   6         21.62         12.10        24.90 o
  -2   8   6       1888.52       1784.93       174.81 o
  -1   8   6         17.59         41.34        30.34 o
   0   8   6        781.12        714.40       102.40 o
   1   8   6         70.21        110.74        44.62 o
   2   8   6       2234.93       2022.49       159.94 o
   3   8   6        122.35        120.91        38.36 o
   4   8   6       1630.33       1613.05       129.52 o
   5   8   6         27.30         26.23        19.18 o
   6   8   6        761.36        779.46        98.84 o
   7   8   6         44.36         54.29        34.33 o
  -1   9   6         17.74         75.31        50.06 o
   0   9   6         18.79         20.35        24.78 o
   1   9   6          2.59          7.08        18.51 o
   2   9   6         73.62         83.84        35.78 o
   3   9   6          1.04         16.52        26.89 o
   4   9   6         16.61          9.32         9.94 o
   5   9   6          0.87         11.66        15.34 o
   6   9   6         43.83         62.55        30.14 o
   2  10   6        871.12        904.09       120.60 o
   3  10   6          9.04         34.49        33.94 o
  -4  -9   7         13.01          4.81        12.10 o
  -3  -9   7       1023.48        984.56        83.17 o
  -2  -9   7         34.25         33.83        28.61 o
  -1  -9   7        886.35        813.24        77.76 o
   0  -9   7          2.49          9.59        14.82 o
   1  -9   7       1121.31       1119.48        95.58 o
  -6  -8   7          9.08          3.21        14.25 o
  -5  -8   7          0.00        -20.20        21.69 o
  -4  -8   7          2.47         38.83        31.63 o
  -3  -8   7          6.32         31.43        24.39 o
  -2  -8   7          1.20          0.57        10.86 o
  -1  -8   7        145.22        186.43        26.02 o
   0  -8   7          1.50         10.84        12.00 o
   1  -8   7         48.90         85.91        44.86 o
   2  -8   7        110.41         73.25        23.61 o
   3  -8   7         19.55         -0.74        16.52 o
  -7  -7   7        597.31        573.53        79.38 o
  -6  -7   7         27.80         23.60        19.65 o
  -5  -7   7       1451.34       1520.22       102.63 o
  -4  -7   7         25.42         -1.00         7.23 o
  -3  -7   7       2741.89       2736.07       179.28 o
  -2  -7   7         30.37         11.30         8.08 o
  -1  -7   7       2247.02       2200.58        81.26 o
   0  -7   7         68.84         93.37        26.82 o
   1  -7   7       1527.87       1405.13        94.64 o
   2  -7   7         29.14         51.98        18.18 o
   3  -7   7       2913.49       2662.62       176.34 o
   4  -7   7         15.26         -0.14        20.80 o
  -7  -6   7          1.37          3.70        26.91 o
  -6  -6   7         59.25         54.59        17.74 o
  -5  -6   7          6.10         30.91        11.48 o
  -4  -6   7         70.22         91.69        19.80 o
  -3  -6   7        186.04        170.74        30.16 o
  -2  -6   7         45.75         47.32        12.97 o
  -1  -6   7          4.22          4.33         7.99 o
   0  -6   7         19.05         22.10        11.69 o
   1  -6   7         13.07          9.87        12.33 o
   2  -6   7         22.49         21.53        12.45 o
   3  -6   7         42.41         57.04        20.01 o
   4  -6   7          0.12         36.07        20.11 o
   5  -6   7         67.68         83.26        28.50 o
  -7  -5   7       1250.27       1267.76        81.75 o
  -6  -5   7          1.07          9.18        10.57 o
  -5  -5   7       2732.14       2526.63        95.81 o
  -4  -5   7         26.79         30.47        10.21 o
  -3  -5   7       1450.43       1413.85        57.20 o
  -2  -5   7        402.64        377.59        30.90 o
  -1  -5   7       4343.16       4150.85        97.36 o
   0  -5   7          0.89          9.30         7.09 o
   1  -5   7       5990.44       5836.12       396.83 o
   2  -5   7         19.03         61.76        21.65 o
   3  -5   7       2215.56       2045.37       221.12 o
   4  -5   7          0.88          8.59         9.99 o
   5  -5   7       1765.62       1680.45       143.15 o
   6  -5   7         94.45        161.43        47.95 o
  -8  -4   7         39.18         60.20        33.58 o
  -7  -4   7         51.20         40.40        13.41 o
  -6  -4   7        184.19        144.05        27.19 o
  -5  -4   7        469.21        413.32        42.39 o
  -4  -4   7         22.72         45.41        23.53 o
  -3  -4   7        121.81         99.53        14.18 o
  -2  -4   7         51.16         50.16        25.60 o
  -1  -4   7         91.28         96.44        16.25 o
   0  -4   7         63.30         82.99        13.93 o
   1  -4   7         33.31         41.03         9.44 o
   2  -4   7         52.42         57.60        17.21 o
   3  -4   7        156.33        171.67        26.79 o
   4  -4   7         58.60         87.29        33.15 o
   5  -4   7          8.44          4.15        10.10 o
   6  -4   7          0.25         15.67        14.47 o
  -8  -3   7          7.89         32.57        32.76 o
  -7  -3   7       1180.40       1184.53        75.90 o
  -6  -3   7          8.82         31.89        13.99 o
  -5  -3   7       1022.83        947.36        61.03 o
  -4  -3   7        377.98        398.72        25.44 o
  -3  -3   7       4467.05       4104.27        92.02 o
  -2  -3   7          3.40          2.24         5.23 o
  -1  -3   7       3631.80       3395.30        89.24 o
   0  -3   7         26.44         11.95         3.36 o
   1  -3   7       4845.79       4764.11       141.91 o
   2  -3   7         67.22         69.21         9.36 o
   3  -3   7       3280.66       3012.64       100.89 o
   4  -3   7        245.62        183.22        20.67 o
   5  -3   7       1554.87       1488.25        61.11 o
   6  -3   7         86.09         62.63        24.19 o
   7  -3   7       1653.85       1686.21       149.76 o
  -8  -2   7          7.89         16.83        18.55 o
  -7  -2   7         70.31         56.72        15.04 o
  -6  -2   7         67.34         64.23        19.68 o
  -5  -2   7          0.22          1.56         6.35 o
  -4  -2   7         34.56         53.68        14.96 o
  -3  -2   7          3.10         16.27         7.13 o
  -2  -2   7        120.62        119.90        13.42 o
  -1  -2   7         43.30         50.29        11.24 o
   0  -2   7         81.21         99.47         8.76 o
   1  -2   7         25.92         28.86         5.29 o
   2  -2   7         18.78         35.50         7.28 o
   3  -2   7         53.44         50.86         9.22 o
   4  -2   7         23.14        100.09        19.05 o
   5  -2   7         58.19         56.88        11.55 o
   6  -2   7         64.92         80.04        24.01 o
   7  -2   7          1.22         13.87        11.91 o
  -8  -1   7         68.58         78.01        35.31 o
  -7  -1   7        955.07        943.57        68.27 o
  -6  -1   7         11.46          1.37         9.12 o
  -5  -1   7       2141.44       2051.52        89.16 o
  -4  -1   7         18.15         19.91         7.04 o
  -3  -1   7       1995.15       1801.89        65.80 o
  -2  -1   7         26.73         19.33         5.31 o
  -1  -1   7       8463.66       8456.35       147.74 o
   0  -1   7        166.78        182.19        11.04 o
   1  -1   7       1436.80       1348.22        33.42 o
   2  -1   7         48.42         47.23         6.22 o
   3  -1   7       4384.15       4059.17        76.57 o
   4  -1   7        447.45        402.83        22.86 o
   5  -1   7       3871.66       3512.24        80.82 o
   6  -1   7        103.32         95.89        22.59 o
   7  -1   7       1600.38       1429.30        93.40 o
   8  -1   7        156.33        166.06        84.67 o
  -7   0   7          1.37          9.82        23.72 o
  -6   0   7          8.92         59.46        19.92 o
  -5   0   7         45.64         34.01        13.03 o
  -4   0   7          8.63         29.30        25.33 o
  -3   0   7        235.36        256.73        22.63 o
  -2   0   7        573.09        652.75        30.59 o
  -1   0   7        820.59        816.19        24.31 o
   0   0   7         18.43         33.59         9.05 o
   1   0   7        454.22        448.24        18.28 o
   2   0   7        467.22        497.57        19.99 o
   3   0   7        593.37        572.36        20.79 o
   4   0   7        139.24        219.61        15.68 o
   5   0   7         78.25         82.72         8.43 o
   6   0   7        231.19        264.81        38.19 o
   7   0   7        179.96        115.49        25.99 o
   8   0   7         17.34         29.58        20.61 o
  -7   1   7        912.61        915.64       110.74 o
  -6   1   7         86.00         82.97        22.26 o
  -5   1   7       1941.57       1790.04        88.31 o
  -4   1   7         32.15         13.99         9.25 o
  -3   1   7       3872.84       3729.32       108.85 o
  -2   1   7         52.28         54.21        11.72 o
  -1   1   7       1383.02       1193.21        49.38 o
   0   1   7         88.78         98.00        10.50 o
   1   1   7       8779.82       8549.02       122.64 o
   2   1   7        483.31        453.61        22.33 o
   3   1   7       3184.85       3033.95        52.21 o
   4   1   7        630.88        645.52        22.13 o
   5   1   7       2920.36       2668.62        50.60 o
   6   1   7         54.60         47.92         8.22 o
   7   1   7        807.42        841.95        68.09 o
   8   1   7         49.91          7.35        36.85 o
  -7   2   7          1.66         37.11        26.97 o
  -6   2   7         59.87         80.72        17.27 o
  -5   2   7         82.26        106.84        24.07 o
  -4   2   7         33.69         80.78        33.72 o
  -3   2   7          4.98         11.56         7.73 o
  -2   2   7        287.74        307.58        31.20 o
  -1   2   7          4.22         13.52         7.97 o
   0   2   7        115.07        150.15        32.02 o
   1   2   7          1.23         -4.05         4.77 o
   2   2   7         79.08         94.54        16.89 o
   3   2   7          6.24         10.67         6.35 o
   4   2   7        264.13        279.67        18.83 o
   5   2   7          0.15          5.12         3.36 o
   6   2   7         23.32         24.71         6.92 o
   7   2   7          6.02         12.19         9.37 o
   8   2   7          1.60          9.71        24.74 o
  -6   3   7         22.40         31.93        13.75 o
  -5   3   7       1231.66       1141.94        75.08 o
  -4   3   7        158.10        161.42        26.75 o
  -3   3   7       2581.45       2470.40       146.51 o
  -2   3   7         33.14         59.30        22.35 o
  -1   3   7       4469.21       4270.83       178.06 o
   0   3   7         13.68          5.21         7.91 o
   1   3   7       3509.98       3145.97       143.03 o
   2   3   7         35.24         15.46        10.96 o
   3   3   7       5546.99       5203.44       169.33 o
   4   3   7        236.58        227.67        20.34 o
   5   3   7       1149.54       1099.90        38.30 o
   6   3   7          0.01          1.84        12.60 o
   7   3   7       1081.45        992.22        60.09 o
   8   3   7         14.85         -8.96        11.14 o
  -6   4   7         49.60         27.32        32.80 o
  -5   4   7          9.43         -8.90         8.90 o
  -4   4   7          0.62         24.23        27.01 o
  -3   4   7        523.63        513.48        68.77 o
  -2   4   7         63.43         41.80        22.00 o
  -1   4   7          9.97         26.82        12.27 o
   0   4   7         84.16         99.24        21.21 o
   1   4   7         69.39         40.34        27.77 o
   2   4   7         23.50         24.31        17.54 o
   3   4   7          0.58         -1.02         8.02 o
   4   4   7          0.22         34.36        16.97 o
   5   4   7        100.55        113.84        15.77 o
   6   4   7        306.30        287.79        25.63 o
   7   4   7         17.73         15.00        26.54 o
   8   4   7         30.75         48.28        16.85 o
  -5   5   7        954.07       1004.79        80.65 o
  -4   5   7         19.34         30.67        14.30 o
  -3   5   7       1813.79       1662.57        97.78 o
  -2   5   7         15.79         40.71        24.11 o
  -1   5   7       5776.26       5542.79       230.94 o
   0   5   7          0.03         18.51        14.84 o
   1   5   7       5078.06       4468.58       199.98 o
   2   5   7        280.59        277.41        50.10 o
   3   5   7       2025.73       1988.75       127.72 o
   4   5   7         10.24         17.34        18.36 o
   5   5   7       3249.73       2932.68       128.59 o
   6   5   7          7.59         23.74         9.66 o
   7   5   7       1552.07       1474.17       136.26 o
   8   5   7         89.23        121.38        34.47 o
  -4   6   7         55.92         63.28        39.48 o
  -3   6   7         18.34          7.44        20.00 o
  -2   6   7          6.31         18.40        12.40 o
  -1   6   7         34.89         38.54        24.58 o
   0   6   7          5.27         17.94        28.63 o
   1   6   7          8.95          9.20        14.33 o
   2   6   7         17.20         22.82        22.62 o
   3   6   7        272.90        331.91        39.74 o
   4   6   7        175.81        236.76        33.15 o
   5   6   7         41.46         41.19        14.77 o
   6   6   7         84.74        107.25        39.06 o
   7   6   7          5.65          2.15        13.86 o
   8   6   7          5.61         38.40        37.77 o
  -3   7   7       2775.54       2857.53       216.46 o
  -2   7   7          6.72         10.50        10.16 o
  -1   7   7       1464.90       1442.52        98.47 o
   0   7   7        173.54        169.35        33.84 o
   1   7   7       2160.12       2085.72       112.11 o
   2   7   7        111.19        121.08        27.92 o
   3   7   7       2941.64       2627.21       164.05 o
   4   7   7         35.86         37.69        25.72 o
   5   7   7       2101.00       2193.39       135.79 o
   6   7   7         98.71         64.70        32.72 o
   7   7   7       1125.57       1216.02       128.62 o
  -2   8   7         46.32         74.25        38.99 o
  -1   8   7        199.33        224.02        65.68 o
   0   8   7          4.92          6.18        24.46 o
   1   8   7         99.11        146.20        49.32 o
   2   8   7          3.40         66.97        39.89 o
   3   8   7         25.81         47.28        32.61 o
   4   8   7          0.13         53.67        33.27 o
   5   8   7         53.43         31.16        13.35 o
   6   8   7          7.29         39.89        34.72 o
  -1   9   7       1046.15       1142.90       144.75 o
   0   9   7          3.36          6.50        24.46 o
   1   9   7        981.00        867.88       119.03 o
   2   9   7         63.08         99.03        37.62 o
   3   9   7       1395.56       1345.82       138.21 o
   4   9   7          4.06          7.55        12.96 o
   5   9   7        599.68        617.91        84.35 o
  -4  -9   8          2.62         26.08        19.85 o
  -3  -9   8         25.27        101.03        42.63 o
  -2  -9   8        111.80         93.89        27.64 o
  -1  -9   8          1.45          3.62        34.68 o
   0  -9   8         13.08         18.00        10.09 o
  -5  -8   8          6.38         12.06        15.58 o
  -4  -8   8       1006.24        993.34       112.73 o
  -3  -8   8          5.47          3.17        16.17 o
  -2  -8   8       1977.32       1978.55       115.01 o
  -1  -8   8          0.07         -3.77        11.35 o
   0  -8   8        497.40        502.13        44.80 o
   1  -8   8        142.82        118.40        30.41 o
   2  -8   8       1116.47       1176.14        95.08 o
  -6  -7   8          0.78         34.33        21.02 o
  -5  -7   8          1.73          5.01         9.63 o
  -4  -7   8          0.28         15.23         9.24 o
  -3  -7   8         20.83         44.67        12.34 o
  -2  -7   8         30.04         30.42        11.14 o
  -1  -7   8         35.18         49.40        14.87 o
   0  -7   8         55.65         54.38        15.08 o
   1  -7   8        179.96        151.65        25.95 o
   2  -7   8         14.26         13.65        18.30 o
   3  -7   8          4.36         58.88        26.50 o
   4  -7   8         88.96         63.89        22.01 o
  -7  -6   8         30.90         16.05        37.66 o
  -6  -6   8       1550.18       1473.90       122.75 o
  -5  -6   8         63.94         87.86        19.87 o
  -4  -6   8       1759.12       1633.25        70.79 o
  -3  -6   8        247.43        230.17        24.36 o
  -2  -6   8        899.13        885.24        52.75 o
  -1  -6   8        518.75        537.08        45.65 o
   0  -6   8       2226.11       2229.24        83.56 o
   1  -6   8          0.00         -0.24         7.09 o
   2  -6   8       1876.25       1720.95       100.07 o
   3  -6   8        136.19        125.89        29.66 o
   4  -6   8       2103.79       1744.34       152.46 o
   5  -6   8          3.57         10.92        18.01 o
  -7  -5   8          1.58         15.99        14.13 o
  -6  -5   8         37.17         58.34        19.81 o
  -5  -5   8          1.40         28.07        20.67 o
  -4  -5   8        336.10        315.87        30.94 o
  -3  -5   8        382.44        393.00        28.90 o
  -2  -5   8          7.33          9.10         4.61 o
  -1  -5   8         16.83         16.77        10.38 o
   0  -5   8         27.57         19.95        14.91 o
   1  -5   8          0.13          4.52         9.86 o
   2  -5   8         29.34         17.47         9.24 o
   3  -5   8          0.24          0.55         9.28 o
   4  -5   8         43.00         35.58        20.98 o
   5  -5   8        280.99        280.71        39.09 o
  -7  -4   8         24.62         28.34        13.77 o
  -6  -4   8       1354.00       1434.30        83.21 o
  -5  -4   8        312.23        289.64        36.86 o
  -4  -4   8       1866.71       1717.75        59.84 o
  -3  -4   8        206.60        176.11        37.97 o
  -2  -4   8       2360.66       1757.22       312.66 o
  -1  -4   8         10.58          6.73         7.97 o
   0  -4   8       4600.81       4680.00       196.52 o
   1  -4   8          6.13          3.41         3.79 o
   2  -4   8       3469.14       3279.80        94.75 o
   3  -4   8         49.82         38.56        11.00 o
   4  -4   8        717.15        686.23        46.28 o
   5  -4   8          5.88         -0.03         7.87 o
   6  -4   8        900.41        902.25       115.86 o
  -7  -3   8         76.06         94.42        25.02 o
  -6  -3   8        160.61        171.64        28.19 o
  -5  -3   8        172.36        167.48        26.58 o
  -4  -3   8        221.58        218.20        20.03 o
  -3  -3   8        177.39        219.07        24.79 o
  -2  -3   8         55.38         39.27         9.00 o
  -1  -3   8         41.95         46.29        12.30 o
   0  -3   8        303.44        315.19        15.00 o
   1  -3   8        162.25        186.96        14.98 o
   2  -3   8          1.46          5.40         4.05 o
   3  -3   8        280.60        280.29        33.82 o
   4  -3   8         24.94         44.41        10.89 o
   5  -3   8        126.77        153.64        21.36 o
   6  -3   8        140.32        133.48        29.21 o
   7  -3   8         15.09         42.17        19.51 o
  -8  -2   8       1008.18        977.72       119.74 o
  -7  -2   8          0.21          6.28        10.20 o
  -6  -2   8       1243.96       1182.68        74.34 o
  -5  -2   8          0.83         -6.59        10.21 o
  -4  -2   8       1794.44       1635.40        56.40 o
  -3  -2   8        234.24        229.34        17.96 o
  -2  -2   8       3773.27       3571.73        79.34 o
  -1  -2   8         29.58         41.78        12.08 o
   0  -2   8       3363.92       3187.21        51.87 o
   1  -2   8          0.04          4.55         3.88 o
   2  -2   8       3252.54       2958.27        68.46 o
   3  -2   8         76.80         76.12        10.94 o
   4  -2   8       2667.41       2512.09        75.09 o
   5  -2   8         43.11         41.32        11.13 o
   6  -2   8       1293.43       1293.59        85.17 o
   7  -2   8         34.15         26.30        17.22 o
  -7  -1   8         88.69         85.15        23.45 o
  -6  -1   8        107.28         58.03        17.52 o
  -5  -1   8         44.23         59.10        19.50 o
  -4  -1   8          3.10         10.69         6.18 o
  -3  -1   8          9.24         18.90         8.20 o
  -2  -1   8        855.71        799.55        30.25 o
  -1  -1   8         89.72         93.12         9.35 o
   0  -1   8          7.05          7.12         3.21 o
   1  -1   8          0.02          2.93         4.64 o
   2  -1   8        728.76        703.17        26.65 o
   3  -1   8         18.72         56.84        10.62 o
   4  -1   8          6.51          9.63         3.87 o
   5  -1   8        224.18        207.52        29.57 o
   6  -1   8          6.41          4.96         6.97 o
   7  -1   8        172.46        141.91        31.42 o
  -7   0   8         12.77         34.13        23.60 o
  -6   0   8       1093.55       1092.37        73.24 o
  -5   0   8         72.15         49.86        15.18 o
  -4   0   8       1150.13       1076.48        63.40 o
  -3   0   8          0.99         28.30        11.98 o
  -2   0   8       2139.57       2039.54        54.78 o
  -1   0   8          0.30          8.36         4.83 o
   0   0   8       5058.39       4906.83       166.87 o
   1   0   8         80.13         84.25        11.04 o
   2   0   8       3225.86       2833.25        55.00 o
   3   0   8          5.38          6.56         3.92 o
   4   0   8       3526.09       3294.28        65.33 o
   5   0   8         33.17         34.76         7.27 o
   6   0   8       2297.53       2282.24       107.38 o
   7   0   8         59.83         46.70        19.77 o
   8   0   8        886.23        910.61        79.79 o
  -7   1   8          9.45         -0.47        12.72 o
  -6   1   8          0.69          2.32         9.65 o
  -5   1   8         75.93         66.96        21.12 o
  -4   1   8          0.00         -0.25        11.57 o
  -3   1   8          0.01         32.98        14.82 o
  -2   1   8        472.19        516.29        29.71 o
  -1   1   8         32.63         33.57        10.92 o
   0   1   8          3.12          5.88         5.06 o
   1   1   8         77.64        100.05        26.66 o
   2   1   8       1575.52       1526.89        49.07 o
   3   1   8          4.37         25.40         6.31 o
   4   1   8         17.45         17.77         4.51 o
   5   1   8         73.30         98.56        11.21 o
   6   1   8          3.59          9.59         9.69 o
   7   1   8         44.21         42.85        19.25 o
   8   1   8         19.19         26.55        17.98 o
  -7   2   8         17.93         -1.10        20.39 o
  -6   2   8        512.95        538.92        43.41 o
  -5   2   8        136.31        142.57        28.10 o
  -4   2   8       2096.71       2127.16        96.41 o
  -3   2   8         38.21         20.58        10.71 o
  -2   2   8       2677.35       2553.19       141.74 o
  -1   2   8          0.85         -4.59         4.59 o
   0   2   8       3488.23       3251.43       148.16 o
   1   2   8          0.05          5.40        14.84 o
   2   2   8       4666.02       4309.70       158.69 o
   3   2   8        393.69        407.13        26.77 o
   4   2   8       2114.47       2049.34        52.75 o
   5   2   8         13.83         17.66         4.40 o
   6   2   8       1459.01       1506.35        50.56 o
   7   2   8         80.18         41.55        16.12 o
   8   2   8        842.06        760.66        69.93 o
  -6   3   8         76.87         60.75        17.47 o
  -5   3   8        218.94        164.80        25.09 o
  -4   3   8         39.42         11.35        18.71 o
  -3   3   8         68.10         60.05        27.05 o
  -2   3   8          3.13          4.27         8.53 o
  -1   3   8        177.58        225.74        44.19 o
   0   3   8        188.72        196.81        39.81 o
   1   3   8         69.93         57.85        20.98 o
   2   3   8         49.95         73.63        24.07 o
   3   3   8         35.58         63.14        20.12 o
   4   3   8        543.97        546.27        32.93 o
   5   3   8         84.52         90.66        13.92 o
   6   3   8         63.78         68.45        12.27 o
   7   3   8        150.79        156.33        25.74 o
   8   3   8         39.74         30.58        10.02 o
  -6   4   8       1430.99       1313.49       137.94 o
  -5   4   8         12.17          2.69         7.26 o
  -4   4   8       1267.27       1221.50       113.16 o
  -3   4   8         78.86         94.88        32.68 o
  -2   4   8       4117.68       4061.32       139.75 o
  -1   4   8          0.31         -5.17        15.89 o
   0   4   8       4670.33       4486.94       197.63 o
   1   4   8          0.77         34.76        19.65 o
   2   4   8       2634.52       2535.76        98.86 o
   3   4   8         38.95         34.60        15.46 o
   4   4   8       1926.99       1850.17        82.91 o
   5   4   8        338.56        314.45        34.85 o
   6   4   8       1059.62       1102.75        64.30 o
   7   4   8         69.53         55.12        33.08 o
   8   4   8        933.14        920.21        89.77 o
  -5   5   8        136.29        120.23        30.06 o
  -4   5   8         47.03         36.05        16.40 o
  -3   5   8          2.66         17.34        17.65 o
  -2   5   8         53.59         60.44        28.22 o
  -1   5   8          0.12         16.32        19.45 o
   0   5   8         38.86         69.48        25.48 o
   1   5   8         14.28          2.58        22.47 o
   2   5   8         11.31         34.68        20.28 o
   3   5   8        375.56        295.06        51.55 o
   4   5   8        601.04        662.38        75.47 o
   5   5   8        109.33        151.84        28.67 o
   6   5   8          4.26          3.29        12.96 o
   7   5   8          1.29         25.44        26.54 o
   8   5   8          0.35         54.01        22.41 o
  -4   6   8       2048.90       2049.12       121.20 o
  -3   6   8          9.67         -2.30        26.89 o
  -2   6   8       2240.06       2228.82       119.75 o
  -1   6   8          5.40          5.09        21.18 o
   0   6   8       2931.77       2954.88       180.92 o
   1   6   8        429.03        401.53        67.64 o
   2   6   8        827.71        754.37        87.68 o
   3   6   8        357.78        269.66        52.53 o
   4   6   8       1360.00       1508.22       120.48 o
   5   6   8        238.07        231.66        34.68 o
   6   6   8       1923.67       1921.34       149.76 o
   7   6   8          7.21         20.82        17.65 o
  -3   7   8          0.20         20.50        34.64 o
  -2   7   8          5.92         -5.08        10.67 o
  -1   7   8         71.99         92.17        26.82 o
   0   7   8         37.07         25.84        16.07 o
   1   7   8         36.84         34.80        16.55 o
   2   7   8         36.41         20.37        11.42 o
   3   7   8          5.21         57.87        22.25 o
   4   7   8         11.36         34.64        21.72 o
   5   7   8          3.05         16.48        17.11 o
   6   7   8         30.66          9.51        21.33 o
   7   7   8         89.62        126.35        44.27 o
  -2   8   8       1139.93       1083.36       138.84 o
  -1   8   8        225.89        219.36        61.49 o
   0   8   8        371.62        431.29        57.95 o
   1   8   8         45.50         69.18        42.49 o
   2   8   8       2102.85       2111.66       167.42 o
   3   8   8         22.01          2.78        13.90 o
   4   8   8       1450.83       1335.17       124.67 o
   5   8   8          0.21          9.08        12.72 o
   6   8   8        432.36        503.85        84.20 o
   0   9   8          1.07         56.09        38.71 o
   1   9   8          0.25         33.78        31.98 o
   2   9   8        139.65        113.05        43.64 o
   3   9   8         23.77         18.55        28.34 o
   4   9   8         12.60          0.82         7.95 o
   5   9   8         81.97         40.55        24.74 o
  -3  -9   9        714.18        783.14        78.75 o
  -2  -9   9          3.66         -3.72        19.14 o
  -1  -9   9        753.35        739.10        76.65 o
  -5  -8   9         30.14         67.01        34.17 o
  -4  -8   9         10.44         15.81        23.72 o
  -3  -8   9         13.61         62.00        32.65 o
  -2  -8   9         16.66          9.08        31.63 o
  -1  -8   9          6.67         -1.38         9.53 o
   0  -8   9          6.22         35.76        14.08 o
   1  -8   9        219.17        211.39        30.98 o
   2  -8   9         22.29         34.91        16.28 o
  -6  -7   9         46.33         56.01        24.19 o
  -5  -7   9        618.82        679.76        92.96 o
  -4  -7   9         67.01         85.06        36.91 o
  -3  -7   9       1465.61       1601.97       138.84 o
  -2  -7   9          8.98         15.38        15.50 o
  -1  -7   9        663.35        682.13        56.45 o
   0  -7   9        298.89        270.02        31.92 o
   1  -7   9        427.98        412.30        41.05 o
   2  -7   9          9.31          6.52        12.08 o
   3  -7   9       1813.28       1620.22        86.98 o
  -6  -6   9         22.52         46.33        21.86 o
  -5  -6   9         14.75          6.30        12.64 o
  -4  -6   9          0.13         40.79        26.30 o
  -3  -6   9          9.60         12.49        11.78 o
  -2  -6   9          0.23          0.68         5.37 o
  -1  -6   9          7.59          8.40         8.85 o
   0  -6   9          3.18         10.84         9.25 o
   1  -6   9         38.83         31.90        11.78 o
   2  -6   9          6.71         16.40        14.55 o
   3  -6   9         27.18         -1.58         9.20 o
   4  -6   9         14.97         60.96        19.20 o
  -7  -5   9        536.86        553.92        57.24 o
  -6  -5   9          4.15         16.73        12.94 o
  -5  -5   9       1307.02       1498.48       122.75 o
  -4  -5   9          0.50          0.47        19.02 o
  -3  -5   9        275.03        262.10        50.46 o
  -2  -5   9        199.27        173.52        14.07 o
  -1  -5   9       1684.08       1533.32        73.62 o
   0  -5   9         13.01         13.78        19.59 o
   1  -5   9       3307.22       3287.37       120.50 o
   2  -5   9          6.42         -5.27         6.63 o
   3  -5   9       1629.02       1533.05        73.93 o
   4  -5   9          0.28         21.42        10.73 o
   5  -5   9       1038.23        954.36        74.23 o
  -7  -4   9         34.59         52.63        18.64 o
  -6  -4   9         34.46         41.20        24.05 o
  -5  -4   9         10.94         16.67        11.98 o
  -4  -4   9          0.47         69.00        22.90 o
  -3  -4   9        118.98         82.91        30.02 o
  -2  -4   9         78.56         54.17        24.39 o
  -1  -4   9          8.91          9.83         7.53 o
   0  -4   9        263.45        267.65        21.47 o
   1  -4   9         30.69         34.89         8.05 o
   2  -4   9          0.84          8.21        11.14 o
   3  -4   9        507.24        426.68        45.05 o
   4  -4   9          0.43         42.20        17.90 o
   5  -4   9         17.49         14.08        13.58 o
   6  -4   9         11.31         47.48        32.33 o
  -7  -3   9       1201.91       1169.27        80.71 o
  -6  -3   9         40.57         35.96        23.00 o
  -5  -3   9       1445.77       1478.71        81.38 o
  -4  -3   9         16.36         15.80         6.06 o
  -3  -3   9       4083.23       3982.19        86.31 o
  -2  -3   9          6.91          6.28         7.83 o
  -1  -3   9       2365.80       2339.08       133.99 o
   0  -3   9          0.87         -1.17         4.25 o
   1  -3   9       4619.53       4602.84       138.83 o
   2  -3   9         24.46         24.66         6.80 o
   3  -3   9       2875.22       2676.73       103.74 o
   4  -3   9        124.38        111.06        23.54 o
   5  -3   9       1006.31       1011.55        65.86 o
   6  -3   9          1.96         14.71        21.47 o
  -7  -2   9          8.80         12.69        30.55 o
  -6  -2   9          1.23         22.51        20.22 o
  -5  -2   9         26.76         29.21        13.36 o
  -4  -2   9         83.65        110.08        15.57 o
  -3  -2   9        139.33        138.72        11.91 o
  -2  -2   9        215.08        207.90        21.98 o
  -1  -2   9        550.84        512.17        26.19 o
   0  -2   9          3.70         14.12         9.12 o
   1  -2   9        193.12        187.47        14.71 o
   2  -2   9        152.96        161.36        14.49 o
   3  -2   9          4.47          7.91         4.19 o
   4  -2   9        223.20        252.51        26.09 o
   5  -2   9          8.75         15.36         7.99 o
   6  -2   9        130.61        131.03        27.81 o
   7  -2   9          3.55        -12.89        17.46 o
  -7  -1   9       1391.39       1441.26        89.29 o
  -6  -1   9         13.74          6.65        27.64 o
  -5  -1   9       2336.48       2249.24       109.42 o
  -4  -1   9        208.77        187.62        20.55 o
  -3  -1   9       1947.30       1840.21        55.81 o
  -2  -1   9        719.14        725.08        28.68 o
  -1  -1   9       8581.07       7460.24       492.36 o
   0  -1   9         29.61         42.00         7.24 o
   1  -1   9       3400.99       3081.31        68.26 o
   2  -1   9        202.18        196.55        17.52 o
   3  -1   9       3070.48       2788.97        72.03 o
   4  -1   9         79.36         68.94        13.51 o
   5  -1   9       1340.54       1321.04        55.07 o
   6  -1   9        258.96        226.14        35.05 o
   7  -1   9        639.13        662.93        65.44 o
  -7   0   9         62.83        125.92        41.92 o
  -6   0   9        105.46        125.31        26.58 o
  -5   0   9         16.59         13.46         7.13 o
  -4   0   9          0.38         24.83        18.98 o
  -3   0   9        113.38        137.10        21.44 o
  -2   0   9        121.78        140.45        18.87 o
  -1   0   9          1.58         -5.71        10.61 o
   0   0   9          3.46         19.02        19.69 o
   1   0   9         10.90         11.16         6.03 o
   2   0   9        128.58        133.65        12.07 o
   3   0   9         24.57         32.53         6.30 o
   4   0   9          9.63         26.30         9.38 o
   5   0   9          4.49          4.56         3.93 o
   6   0   9          0.99          3.24         6.83 o
   7   0   9          3.97          5.65        25.07 o
   8   0   9          0.80          9.02        15.36 o
  -7   1   9        991.81        925.30       111.87 o
  -6   1   9        268.71        226.02        65.27 o
  -5   1   9       1537.11       1477.62        84.73 o
  -4   1   9        343.57        318.86        36.93 o
  -3   1   9       3774.40       3754.00       115.28 o
  -2   1   9        303.40        258.49        28.52 o
  -1   1   9       3579.78       3478.86        88.61 o
   0   1   9        225.43        271.32        20.47 o
   1   1   9       8793.07       8253.65       231.30 o
   2   1   9        378.80        407.64        33.01 o
   3   1   9       1557.05       1473.22        40.21 o
   4   1   9        224.40        218.30        15.83 o
   5   1   9       1703.92       1732.89        54.81 o
   6   1   9         11.60         18.06         9.39 o
   7   1   9       1018.31       1029.56        86.10 o
   8   1   9         32.78         51.59        20.45 o
  -6   2   9          5.78         20.10        16.02 o
  -5   2   9          0.36         -4.83         8.39 o
  -4   2   9         31.39         80.18        21.13 o
  -3   2   9         52.61         44.00        21.84 o
  -2   2   9         85.21        112.26        32.72 o
  -1   2   9         66.13         67.76        14.68 o
   0   2   9         10.56         12.70         7.69 o
   1   2   9        803.72        717.92        72.26 o
   2   2   9        375.75        295.80        44.58 o
   3   2   9          6.26         12.52         9.15 o
   4   2   9        182.36        193.72        18.11 o
   5   2   9          0.59         -0.17         4.72 o
   6   2   9        217.51        210.58        20.31 o
   7   2   9         15.50         18.77        10.12 o
   8   2   9          0.01         12.17        12.70 o
  -6   3   9          0.24        -14.56        14.56 o
  -5   3   9       1365.49       1494.84        90.87 o
  -4   3   9         29.80         59.15        23.80 o
  -3   3   9       3286.59       3042.40       175.60 o
  -2   3   9         27.68         37.73        18.04 o
  -1   3   9       5439.78       5240.95       216.34 o
   0   3   9         19.24         14.91         6.54 o
   1   3   9       2569.94       2284.08       135.28 o
   2   3   9         14.65         13.70        12.92 o
   3   3   9       4209.46       4093.02       116.62 o
   4   3   9         95.32         96.86        19.79 o
   5   3   9       1329.55       1331.91        70.29 o
   6   3   9          2.44          0.09         4.69 o
   7   3   9       1084.69       1193.28        68.15 o
   8   3   9          7.66         25.52        13.44 o
  -5   4   9         31.22         67.09        30.65 o
  -4   4   9          3.64         70.58        37.23 o
  -3   4   9        275.34        249.15        37.14 o
  -2   4   9         25.10         24.27        18.55 o
  -1   4   9         39.90         50.73        22.98 o
   0   4   9        230.03        205.50        41.69 o
   1   4   9          2.46         13.31        12.37 o
   2   4   9        262.10        232.78        44.39 o
   3   4   9        141.86        117.66        22.60 o
   4   4   9         86.00        111.48        23.39 o
   5   4   9        310.01        309.13        36.46 o
   6   4   9        120.22        136.29        25.41 o
   7   4   9        111.28         96.13        28.03 o
   8   4   9         53.46         74.98        26.20 o
  -5   5   9       1095.51       1132.44        90.12 o
  -4   5   9         56.32         67.33        32.29 o
  -3   5   9       1405.07       1370.09       127.49 o
  -2   5   9         38.10         26.34        18.98 o
  -1   5   9       2888.84       2885.95       178.10 o
   0   5   9         65.02         70.03        28.97 o
   1   5   9       2465.83       2502.54       157.47 o
   2   5   9         85.69         91.32        26.46 o
   3   5   9        457.45        471.67        66.93 o
   4   5   9        137.40        119.03        34.37 o
   5   5   9       1556.17       1549.67       100.48 o
   6   5   9         11.26         31.64        12.90 o
   7   5   9       1170.35       1166.94       124.01 o
   8   5   9         35.53         10.63        11.21 o
  -4   6   9          0.02         77.35        36.17 o
  -3   6   9         75.29         54.85        24.60 o
  -2   6   9         33.17         57.97        30.88 o
  -1   6   9         48.65         79.11        31.24 o
   0   6   9          5.35        -13.50        19.85 o
   1   6   9          2.32          8.45         8.42 o
   2   6   9          1.05         21.10        24.11 o
   3   6   9         16.95         32.68        24.31 o
   4   6   9         12.78         14.72        30.81 o
   5   6   9          0.09          4.33         9.11 o
   6   6   9        116.81        124.51        41.80 o
   7   6   9          1.77         31.24        20.39 o
  -3   7   9       1371.86       1342.92       104.28 o
  -2   7   9         28.84         13.09        28.55 o
  -1   7   9        547.91        578.70        66.73 o
   0   7   9        131.77        106.55        28.00 o
   1   7   9        508.81        521.13        57.95 o
   2   7   9        139.19        130.08        29.61 o
   3   7   9       1412.96       1356.39       101.87 o
   4   7   9         50.87         40.84        17.53 o
   5   7   9       1227.17       1133.78       104.28 o
   6   7   9         38.03         59.03        33.98 o
   7   7   9        624.87        639.83        99.19 o
  -1   8   9        147.84        157.04        71.81 o
   0   8   9          0.25         11.51        15.89 o
   1   8   9          4.26         23.28        15.37 o
   2   8   9          9.90         10.89        11.99 o
   3   8   9         22.99         28.50        20.20 o
   4   8   9         12.50         26.62        28.26 o
   5   8   9         21.54         25.25        21.69 o
   6   8   9          0.45         29.36        29.87 o
   1   9   9        914.81        966.68       129.29 o
   2   9   9         27.96         47.64        35.11 o
   3   9   9        944.72        834.92       112.22 o
   4   9   9          5.83         27.60        24.39 o
  -4  -8  10        682.08        761.06       105.45 o
  -3  -8  10          5.10         24.86        17.54 o
  -2  -8  10       1400.79       1359.21       139.47 o
  -1  -8  10         51.97         89.36        45.68 o
   0  -8  10        549.28        630.45        62.30 o
   1  -8  10         26.09         26.20        11.14 o
  -5  -7  10        150.98        134.07        45.99 o
  -4  -7  10         22.55         36.64        20.47 o
  -3  -7  10         12.48        133.67        56.87 o
  -2  -7  10         90.71         80.23        18.06 o
  -1  -7  10          3.51         -0.04         5.75 o
   0  -7  10          0.12         14.46        24.90 o
   1  -7  10          0.12          5.60        16.99 o
   2  -7  10         59.85         78.18        22.40 o
   3  -7  10         12.56         23.87        18.91 o
  -6  -6  10        823.81        830.11        70.30 o
  -5  -6  10         51.38         50.14        30.41 o
  -4  -6  10       1239.71       1256.30       119.39 o
  -3  -6  10          9.87         40.87        29.47 o
  -2  -6  10        962.00        908.90       102.63 o
  -1  -6  10        249.09        234.99        31.55 o
   0  -6  10       1783.75       1908.71       101.36 o
   1  -6  10         12.98         24.69        13.47 o
   2  -6  10       1615.94       1591.53        94.84 o
   3  -6  10          1.91         25.48        20.80 o
   4  -6  10       1835.84       1875.57       109.62 o
  -6  -5  10         96.00         90.77        23.55 o
  -5  -5  10        111.68        117.94        25.26 o
  -4  -5  10         10.10         37.26        18.95 o
  -3  -5  10         28.01         34.41        25.05 o
  -2  -5  10         30.26         26.73        13.66 o
  -1  -5  10          3.16         20.83        15.01 o
   0  -5  10         29.41         22.82        10.24 o
   1  -5  10          0.83          4.30        10.01 o
   2  -5  10         11.18         16.80        11.47 o
   3  -5  10         38.01         32.26        17.67 o
   4  -5  10          6.31         12.70        12.53 o
   5  -5  10         73.21        113.79        27.06 o
  -7  -4  10         21.84         18.29        13.41 o
  -6  -4  10       1045.33       1074.74       110.50 o
  -5  -4  10          0.10         24.19        14.31 o
  -4  -4  10       2124.16       1976.53        95.39 o
  -3  -4  10         19.83         24.62        17.99 o
  -2  -4  10       2780.47       2815.68       160.53 o
  -1  -4  10          0.00          0.22        11.41 o
   0  -4  10       3576.12       3505.49        97.72 o
   1  -4  10         21.63         24.73         6.85 o
   2  -4  10       4160.34       4042.88       135.41 o
   3  -4  10          4.40         -2.18         5.69 o
   4  -4  10       1820.53       1757.47        94.31 o
   5  -4  10          4.86          9.64        12.04 o
   6  -4  10       1308.30       1212.89       138.68 o
  -7  -3  10          0.03         63.48        22.96 o
  -6  -3  10         10.12          1.18         8.48 o
  -5  -3  10         25.34         30.72        17.64 o
  -4  -3  10        101.42         92.41        26.03 o
  -3  -3  10        346.92        377.20        37.65 o
  -2  -3  10         10.56         16.02         9.82 o
  -1  -3  10         11.66          5.13        10.41 o
   0  -3  10          2.24          3.93         3.32 o
   1  -3  10          6.58         13.50         4.81 o
   2  -3  10         95.21         86.95        11.33 o
   3  -3  10         76.61        127.85        27.34 o
   4  -3  10         16.22         16.07        14.66 o
   5  -3  10        132.49        134.36        21.12 o
   6  -3  10        107.46        103.21        24.20 o
  -7  -2  10         53.85         39.35        18.26 o
  -6  -2  10       1419.73       1312.06        82.08 o
  -5  -2  10         73.29        102.50        21.94 o
  -4  -2  10       2049.70       2006.52        88.43 o
  -3  -2  10         33.50         31.00         6.06 o
  -2  -2  10       3344.00       3010.08        81.83 o
  -1  -2  10          0.02          1.56         1.98 o
   0  -2  10       4830.46       4850.62       193.95 o
   1  -2  10        221.84        199.70        26.56 o
   2  -2  10       4347.48       4147.97        90.07 o
   3  -2  10         12.54         15.58        12.96 o
   4  -2  10       2289.49       2309.90        75.55 o
   5  -2  10         95.33         71.08        14.17 o
   6  -2  10        629.64        714.03       102.99 o
   7  -2  10         24.50         17.77        11.04 o
  -7  -1  10          1.06         22.65        28.71 o
  -6  -1  10         40.09         55.06        21.08 o
  -5  -1  10         60.25         78.22        22.83 o
  -4  -1  10          2.07          6.88        12.68 o
  -3  -1  10         39.12         69.25        12.99 o
  -2  -1  10         58.69         73.31         9.29 o
  -1  -1  10        220.45        208.02        12.98 o
   0  -1  10       1252.94       1239.30        40.14 o
   1  -1  10          1.56         10.35         7.12 o
   2  -1  10        157.09        168.12        24.70 o
   3  -1  10        161.53        245.38        25.01 o
   4  -1  10         68.99         68.81        13.25 o
   5  -1  10         15.93         38.20        11.42 o
   6  -1  10         10.81         10.12        22.80 o
   7  -1  10          0.04         20.24        20.96 o
  -7   0  10          0.12          9.71        18.44 o
  -6   0  10       1537.22       1575.82        92.81 o
  -5   0  10          4.71         10.02         7.78 o
  -4   0  10       1923.56       1831.52        86.82 o
  -3   0  10          0.55         19.01        11.61 o
  -2   0  10       3051.03       2842.08       119.64 o
  -1   0  10          1.66          1.60         7.83 o
   0   0  10       4663.27       4339.06       178.96 o
   1   0  10          9.62          7.94         6.44 o
   2   0  10       2243.32       2100.44        46.65 o
   3   0  10          3.20          4.41         4.81 o
   4   0  10       1247.34       1167.11        45.34 o
   5   0  10         94.66         70.32        12.70 o
   6   0  10        891.56        905.87        69.54 o
   7   0  10         15.00         27.33        15.83 o
  -6   1  10         99.71        105.98        25.49 o
  -5   1  10          2.04         25.30        16.34 o
  -4   1  10         12.22         14.31        12.70 o
  -3   1  10        241.51        290.89        33.61 o
  -2   1  10        205.72        222.26        26.55 o
  -1   1  10         59.26         68.78        13.69 o
   0   1  10        781.11        811.09        35.88 o
   1   1  10        247.94        236.70        42.43 o
   2   1  10         52.58         57.57        12.80 o
   3   1  10         61.48         73.11        12.22 o
   4   1  10         20.04         19.96         7.55 o
   5   1  10         80.05         93.45        14.39 o
   6   1  10         99.23         89.75        17.42 o
   7   1  10        129.98        129.17        28.67 o
   8   1  10         10.48          4.26        17.93 o
  -6   2  10        771.56        833.20        71.94 o
  -5   2  10         28.07         16.56         7.33 o
  -4   2  10       2393.30       2222.94       155.75 o
  -3   2  10          4.70         19.92        21.57 o
  -2   2  10       3767.84       3772.15       188.75 o
  -1   2  10        142.80        169.62        29.94 o
   0   2  10       5326.34       5302.08       112.07 o
   1   2  10         85.73         99.31        31.31 o
   2   2  10       3593.95       3491.76       161.27 o
   3   2  10        147.82        128.18        21.49 o
   4   2  10       1638.07       1572.30        74.14 o
   5   2  10         46.33         36.71         9.44 o
   6   2  10       1464.83       1464.94        71.79 o
   7   2  10         11.56         20.42        10.77 o
   8   2  10       1017.44        988.92        81.51 o
  -6   3  10          2.91         11.51        16.09 o
  -5   3  10        153.13        141.93        44.04 o
  -4   3  10         14.65         47.56        27.13 o
  -3   3  10          6.56         26.46        25.44 o
  -2   3  10        140.05        118.96        34.29 o
  -1   3  10         33.68         11.74        16.09 o
   0   3  10         92.98         90.66        17.54 o
   1   3  10          0.59          9.59        13.27 o
   2   3  10         50.86         25.33        21.88 o
   3   3  10        415.81        381.60        38.50 o
   4   3  10        278.35        283.99        32.73 o
   5   3  10          3.27         21.67        12.18 o
   6   3  10         27.48         39.54        11.75 o
   7   3  10         34.81         73.07        19.20 o
   8   3  10          1.27         -2.19        10.24 o
  -5   4  10         58.78         75.51        32.92 o
  -4   4  10       1829.60       1783.26       104.72 o
  -3   4  10         32.51         44.74        25.99 o
  -2   4  10       3978.21       3838.73       208.48 o
  -1   4  10          0.31         -7.99         7.99 o
   0   4  10       3273.44       3037.16       175.44 o
   1   4  10          6.55          9.32        16.75 o
   2   4  10       3216.28       3003.77       165.73 o
   3   4  10         22.64         37.42        20.20 o
   4   4  10       2751.31       2634.58       106.07 o
   5   4  10         99.52         85.99        19.79 o
   6   4  10       1314.26       1416.92        85.53 o
   7   4  10         35.90         52.47        22.39 o
   8   4  10        772.28        847.12        80.78 o
  -4   5  10         56.73         94.88        37.97 o
  -3   5  10         32.89         58.52        35.97 o
  -2   5  10          3.80        -23.49        23.49 o
  -1   5  10          5.04         14.21        28.54 o
   0   5  10         34.30         36.46        14.05 o
   1   5  10         33.46         52.53        29.36 o
   2   5  10         25.47         44.86        25.95 o
   3   5  10         22.74         35.46        18.98 o
   4   5  10         42.72         48.38        26.93 o
   5   5  10         40.82         32.72        19.48 o
   6   5  10         87.05         76.14        19.55 o
   7   5  10          0.01         20.32        22.12 o
  -3   6  10         12.28         44.21        16.42 o
  -2   6  10       1335.54       1287.93       131.48 o
  -1   6  10          7.19         33.98        12.13 o
   0   6  10       2539.87       2551.58       177.01 o
   1   6  10         85.67        108.39        36.01 o
   2   6  10       1113.06       1104.70       112.11 o
   3   6  10        200.06        196.66        47.32 o
   4   6  10       1280.96       1322.06       120.29 o
   5   6  10         35.99         52.97        18.77 o
   6   6  10       1492.48       1361.48       132.97 o
   7   6  10         20.97         33.82        28.93 o
  -2   7  10         67.90         32.69        32.70 o
  -1   7  10         18.63         20.69        20.65 o
   0   7  10          4.89        -18.87        18.87 o
   1   7  10          1.84         41.06        27.17 o
   2   7  10         62.66         96.80        38.71 o
   3   7  10          4.64         -4.03        11.12 o
   4   7  10         46.93         51.62        22.25 o
   5   7  10         17.20         10.89        10.45 o
   6   7  10          1.11         18.55        26.77 o
  -1   8  10          0.89          6.19        14.64 o
   0   8  10        603.92        612.68        70.38 o
   1   8  10         27.24         55.27        22.69 o
   2   8  10       1727.34       1684.70       112.11 o
   3   8  10         30.01         31.04        16.92 o
   4   8  10       1018.32        903.62       106.43 o
   5   8  10          0.04          7.16        18.51 o
   2   9  10         21.21         52.45        33.70 o
   3   9  10          4.28         23.41        22.39 o
  -3  -8  11          4.16         51.59        30.38 o
  -2  -8  11          7.94         28.07        31.12 o
  -1  -8  11         64.19         68.34        32.84 o
   0  -8  11         16.31         18.18        14.15 o
  -5  -7  11        448.31        440.67        76.60 o
  -4  -7  11          4.90         -2.90        15.81 o
  -3  -7  11       1287.95       1273.52       129.29 o
  -2  -7  11         79.97         96.49        47.79 o
  -1  -7  11       1128.92       1177.62        76.28 o
   0  -7  11         15.39         13.77        13.70 o
   1  -7  11        587.15        665.21        64.50 o
   2  -7  11         66.09         35.19        18.59 o
  -6  -6  11          4.54         37.02        20.43 o
  -5  -6  11          0.64         13.00        13.66 o
  -4  -6  11         16.82         16.32        17.69 o
  -3  -6  11        114.00        153.36        42.78 o
  -2  -6  11          0.01         28.81        23.96 o
  -1  -6  11         38.74         49.37        16.39 o
   0  -6  11         23.20         34.25        15.55 o
   1  -6  11         19.23         20.96        21.96 o
   2  -6  11          0.25          6.53        13.21 o
   3  -6  11        101.08        102.28        24.67 o
  -6  -5  11         15.52         29.37        15.73 o
  -5  -5  11       1335.94       1244.17        80.55 o
  -4  -5  11         60.54         67.84        27.40 o
  -3  -5  11       1247.35       1253.17       116.96 o
  -2  -5  11         71.50         83.73        30.84 o
  -1  -5  11       2147.10       2061.34        92.45 o
   0  -5  11         87.00         81.62        20.03 o
   1  -5  11       1654.04       1689.14        91.07 o
   2  -5  11         12.67         23.99        12.63 o
   3  -5  11        897.01        887.48        71.22 o
   4  -5  11        114.55         95.17        43.45 o
  -6  -4  11         53.34         63.11        22.55 o
  -5  -4  11        229.07        234.35        37.15 o
  -4  -4  11          0.01         34.22        16.35 o
  -3  -4  11         62.87         92.30        20.60 o
  -2  -4  11        101.10        102.75        34.25 o
  -1  -4  11        316.90        289.54        54.10 o
   0  -4  11         32.49         36.08        12.61 o
   1  -4  11        122.53        120.16        31.88 o
   2  -4  11         74.20         79.75        20.56 o
   3  -4  11          5.37         -6.51         6.69 o
   4  -4  11          0.03         31.39        19.15 o
   5  -4  11         28.96         56.42        20.86 o
  -6  -3  11         71.30         68.12        20.62 o
  -5  -3  11       1376.71       1326.58        79.87 o
  -4  -3  11         15.61          7.07        10.39 o
  -3  -3  11       2955.83       2899.09       108.13 o
  -2  -3  11          1.47         17.85         7.62 o
  -1  -3  11       1347.93       1282.91        90.01 o
   0  -3  11          6.71          6.59         6.79 o
   1  -3  11       3528.49       3463.26        72.97 o
   2  -3  11        140.31        153.28        15.27 o
   3  -3  11       3313.86       3232.29       123.39 o
   4  -3  11          5.41         -0.30         7.58 o
   5  -3  11       1280.49       1316.68        91.32 o
   6  -3  11         32.86         51.50        19.57 o
  -7  -2  11          6.05         25.13        18.69 o
  -6  -2  11         34.86         83.60        47.42 o
  -5  -2  11         63.58         33.19        13.48 o
  -4  -2  11         89.07        110.20        22.84 o
  -3  -2  11        503.17        444.09        36.81 o
  -2  -2  11        179.14        191.96        20.23 o
  -1  -2  11        126.09        136.92        34.88 o
   0  -2  11       1061.68       1147.56        98.91 o
   1  -2  11          0.67         19.50        14.53 o
   2  -2  11        208.13        172.38        34.11 o
   3  -2  11         52.19         44.68        14.11 o
   4  -2  11          2.72         23.47        12.80 o
   5  -2  11         18.68         -0.80         7.55 o
   6  -2  11         21.73         36.25        15.86 o
  -6  -1  11         12.28          7.35         7.36 o
  -5  -1  11       1209.85       1167.46        74.58 o
  -4  -1  11         35.31         54.23        16.00 o
  -3  -1  11       1880.51       1800.62        75.77 o
  -2  -1  11          9.10         18.24         8.84 o
  -1  -1  11       6596.11       5616.78       463.20 o
   0  -1  11         92.06         93.68        11.14 o
   1  -1  11       4040.93       3988.61        95.82 o
   2  -1  11         24.24         23.10        13.35 o
   3  -1  11       3568.45       3473.17        81.04 o
   4  -1  11         50.58         55.27        12.93 o
   5  -1  11       1974.10       2032.12        73.48 o
   6  -1  11        170.07        148.04        27.22 o
   7  -1  11        912.62       1042.91        81.58 o
  -6   0  11         20.16         51.61        20.79 o
  -5   0  11         30.14         51.14        17.34 o
  -4   0  11         26.50         67.67        20.79 o
  -3   0  11        160.53        176.18        29.87 o
  -2   0  11        473.64        442.71        65.60 o
  -1   0  11          5.74        -14.05        14.05 o
   0   0  11         52.45         50.61        22.74 o
   1   0  11          4.52          5.22         7.07 o
   2   0  11        303.62        298.50        18.24 o
   3   0  11        379.88        380.34        23.70 o
   4   0  11         37.38         59.52        13.25 o
   5   0  11          6.31          5.17         6.25 o
   6   0  11         89.12         71.78        23.62 o
   7   0  11         89.46        105.47        59.71 o
  -6   1  11         63.54         87.80        24.46 o
  -5   1  11       1561.28       1550.93        90.72 o
  -4   1  11         69.05         78.51        29.67 o
  -3   1  11       2635.01       2577.85       162.76 o
  -2   1  11         25.73         25.64        10.49 o
  -1   1  11       2885.15       2766.54        86.25 o
   0   1  11          2.79         -3.46         3.46 o
   1   1  11       7467.14       6722.01       182.70 o
   2   1  11          1.92         -0.25         3.75 o
   3   1  11       3061.76       2889.43        74.35 o
   4   1  11         55.34         54.16         9.50 o
   5   1  11       2274.63       2265.74        67.82 o
   6   1  11         12.71         37.04        14.37 o
   7   1  11       1470.28       1378.68        91.39 o
  -6   2  11          3.47         -3.33        14.89 o
  -5   2  11          7.72         28.38        22.47 o
  -4   2  11          7.60         42.74        29.24 o
  -3   2  11        133.96        155.67        44.15 o
  -2   2  11         88.06        105.41        34.60 o
  -1   2  11         23.20         19.03         8.47 o
   0   2  11       1067.38       1111.31        52.86 o
   1   2  11        418.03        364.74        57.38 o
   2   2  11        332.22        348.33        52.84 o
   3   2  11        267.69        262.36        30.66 o
   4   2  11         14.70         20.70        11.89 o
   5   2  11        104.47         85.08        13.62 o
   6   2  11         12.43         10.49         9.30 o
   7   2  11          4.13          0.11         7.94 o
  -5   3  11        903.33        730.25        99.03 o
  -4   3  11          8.69         28.30        23.56 o
  -3   3  11       2508.26       2311.72       165.97 o
  -2   3  11        106.34        124.40        39.97 o
  -1   3  11       3961.15       3808.08       201.31 o
   0   3  11         21.78         25.78        16.22 o
   1   3  11       1761.36       1731.18       128.78 o
   2   3  11         15.50         11.63        10.61 o
   3   3  11       3444.89       3419.22       148.96 o
   4   3  11          7.76          3.26         9.57 o
   5   3  11       1869.15       1910.03        88.58 o
   6   3  11         81.15         80.90        17.40 o
   7   3  11       1317.51       1315.19        93.02 o
  -5   4  11        108.53        129.49        43.84 o
  -4   4  11          0.01         12.07        13.94 o
  -3   4  11          3.52         -6.81        13.74 o
  -2   4  11        215.70        207.46        50.85 o
  -1   4  11        108.90        147.26        43.96 o
   0   4  11        102.66         86.47        38.24 o
   1   4  11        336.16        291.58        54.72 o
   2   4  11         56.64         85.76        31.59 o
   3   4  11         79.60         83.06        27.87 o
   4   4  11          9.74         33.30        19.47 o
   5   4  11        117.10        109.29        23.19 o
   6   4  11         41.56         60.36        19.96 o
   7   4  11         38.77         47.00        23.96 o
  -4   5  11         49.27         61.10        23.92 o
  -3   5  11       1056.51       1119.57       122.28 o
  -2   5  11         14.03         11.76        10.06 o
  -1   5  11       1448.23       1387.93       155.30 o
   0   5  11          6.38         21.13        16.34 o
   1   5  11       2385.00       2301.45       115.00 o
   2   5  11        195.32        195.93        34.22 o
   3   5  11       1226.46       1286.28       118.21 o
   4   5  11        101.01        102.58        24.88 o
   5   5  11       1305.61       1329.88        82.72 o
   6   5  11         19.68          9.27        15.68 o
   7   5  11        525.78        558.57        87.68 o
  -3   6  11        150.57        113.05        49.09 o
  -2   6  11          2.04         24.23        16.87 o
  -1   6  11          5.41         17.38        20.86 o
   0   6  11         41.72          5.52        11.43 o
   1   6  11         36.66          4.78        12.68 o
   2   6  11          2.71         49.52        29.91 o
   3   6  11        118.98        124.40        41.92 o
   4   6  11          0.25         -6.62        16.24 o
   5   6  11         36.01         35.98        14.70 o
   6   6  11         32.69         40.86        18.01 o
  -2   7  11         50.82         35.31        20.28 o
  -1   7  11       1166.02       1170.46       134.18 o
   0   7  11         74.90        112.69        41.26 o
   1   7  11       1353.60       1454.01       144.79 o
   2   7  11         74.73        106.98        37.50 o
   3   7  11       1363.43       1261.39       133.09 o
   4   7  11        142.79        135.44        42.04 o
   5   7  11        524.65        509.77        45.26 o
   6   7  11         74.16        113.16        42.04 o
   0   8  11         14.43         45.19        23.46 o
   1   8  11         74.34         49.50        22.01 o
   2   8  11          1.79         52.53        25.35 o
   3   8  11          4.73         21.75        20.57 o
   4   8  11         11.32         38.04        21.84 o
   5   8  11          0.15          6.93         9.59 o
  -4  -7  12          0.17         -0.20         9.12 o
  -3  -7  12         21.28        139.15        53.31 o
  -2  -7  12         22.17         27.56        24.15 o
  -1  -7  12         25.89         67.67        27.65 o
   0  -7  12          8.57          0.50        11.71 o
   1  -7  12         68.31         64.38        20.90 o
   2  -7  12         84.07        122.87        30.23 o
  -5  -6  12          0.06        -13.31        13.31 o
  -4  -6  12        727.90        799.34       102.83 o
  -3  -6  12         87.32         31.31        16.79 o
  -2  -6  12       1505.44       1497.42       139.15 o
  -1  -6  12        102.01         99.07        24.11 o
   0  -6  12       1760.15       1862.26        98.84 o
   1  -6  12         96.63         83.90        24.92 o
   2  -6  12        749.05        753.35        68.94 o
   3  -6  12          2.34         15.17        21.20 o
  -6  -5  12          0.00         27.71        19.49 o
  -5  -5  12         15.98         38.27        13.11 o
  -4  -5  12          1.10          0.35        12.12 o
  -3  -5  12         20.55         88.93        36.40 o
  -2  -5  12         35.89         76.37        30.53 o
  -1  -5  12         27.70         38.36        30.57 o
   0  -5  12         29.30         51.31        17.10 o
   1  -5  12         42.88         58.42        18.93 o
   2  -5  12          0.14         -2.39         9.31 o
   3  -5  12          7.09         42.11        20.55 o
   4  -5  12        192.66        170.63        32.23 o
  -6  -4  12        460.23        489.57        53.73 o
  -5  -4  12          5.98         10.88        24.43 o
  -4  -4  12       1512.03       1442.65        79.98 o
  -3  -4  12        228.93        194.79        26.78 o
  -2  -4  12       1602.86       1600.78        67.03 o
  -1  -4  12         44.01         57.27        25.87 o
   0  -4  12        761.05        789.23        63.67 o
   1  -4  12         46.02         69.74        20.66 o
   2  -4  12       1179.00       1341.36        85.79 o
   3  -4  12         31.92         30.10        14.39 o
   4  -4  12       1177.01       1339.01        87.61 o
   5  -4  12         76.68         66.36        20.52 o
  -6  -3  12          2.05         11.96        12.13 o
  -5  -3  12         49.32         24.86        20.96 o
  -4  -3  12         80.47         78.92        18.37 o
  -3  -3  12         14.75         29.58        12.36 o
  -2  -3  12         12.82         17.86        20.84 o
  -1  -3  12         47.04         23.33        16.21 o
   0  -3  12          2.46         33.31        18.44 o
   1  -3  12         36.54         33.75        14.96 o
   2  -3  12          6.76          9.17        10.06 o
   3  -3  12         14.14         36.38        19.31 o
   4  -3  12         19.23         44.32        18.04 o
   5  -3  12         77.82         86.59        23.80 o
  -6  -2  12        662.12        680.80        61.73 o
  -5  -2  12         13.38         20.93        14.75 o
  -4  -2  12        922.87        963.22        62.71 o
  -3  -2  12         29.52         36.58        12.51 o
  -2  -2  12       1354.95       1356.00        72.12 o
  -1  -2  12          0.47         14.33        14.01 o
   0  -2  12       2156.08       2233.74       144.71 o
   1  -2  12        234.23        259.20        34.86 o
   2  -2  12       2570.30       2540.36       106.99 o
   3  -2  12         13.40         19.23        10.52 o
   4  -2  12       1725.71       1675.99        90.01 o
   5  -2  12          0.80         12.08         7.20 o
   6  -2  12        756.45        728.53       103.93 o
  -6  -1  12          4.63          4.62        10.14 o
  -5  -1  12          1.20         18.44        11.08 o
  -4  -1  12          3.62         -0.18        11.02 o
  -3  -1  12         68.26         94.54        18.35 o
  -2  -1  12          7.49         30.45        18.75 o
  -1  -1  12        141.58        157.79        37.03 o
   0  -1  12        449.33        429.46        25.10 o
   1  -1  12          9.79         19.61         9.86 o
   2  -1  12         20.66         17.66        11.16 o
   3  -1  12         88.69        144.57        18.05 o
   4  -1  12         15.86         21.76         9.31 o
   5  -1  12          9.05         35.84        12.87 o
   6  -1  12         72.99         78.90        21.59 o
  -6   0  12        861.78       1026.77        78.52 o
  -5   0  12         21.27         30.09        15.64 o
  -4   0  12       1710.56       1720.29        94.04 o
  -3   0  12        161.37        135.85        22.57 o
  -2   0  12       2696.41       2616.09       162.64 o
  -1   0  12         19.78         18.91        17.50 o
   0   0  12       3085.99       3134.92        83.31 o
   1   0  12          5.17          0.18         5.29 o
   2   0  12       2636.05       2644.46        92.41 o
   3   0  12        130.73        136.42        16.22 o
   4   0  12       2351.95       2302.49        65.73 o
   5   0  12         22.92          9.69         6.18 o
   6   0  12       1374.60       1412.95        87.33 o
   7   0  12          9.18         26.07        16.88 o
  -6   1  12         12.67         14.02        27.83 o
  -5   1  12          4.91         18.26        14.79 o
  -4   1  12         16.39          2.58        10.14 o
  -3   1  12         38.96         26.23        19.88 o
  -2   1  12         80.01        114.96        35.31 o
  -1   1  12          4.93          9.90        18.32 o
   0   1  12        251.33        226.85        18.08 o
   1   1  12        141.41        142.79        19.57 o
   2   1  12         18.27         20.92         5.69 o
   3   1  12        204.20        203.64        21.00 o
   4   1  12         10.14         13.06         6.84 o
   5   1  12         19.47         22.81         8.24 o
   6   1  12         48.60         43.73        14.56 o
   7   1  12         15.52         36.92        20.00 o
  -5   2  12         20.66          0.90         9.59 o
  -4   2  12       1210.29       1258.73       126.90 o
  -3   2  12          6.11         69.48        31.16 o
  -2   2  12       1666.68       1527.25       131.13 o
  -1   2  12        107.33        120.29        37.69 o
   0   2  12       2727.18       2937.84       108.97 o
   1   2  12         82.97        124.71        36.13 o
   2   2  12       2543.10       2598.38        97.48 o
   3   2  12         22.01         12.16        15.01 o
   4   2  12       1354.56       1417.85        59.98 o
   5   2  12         47.29         44.94        11.86 o
   6   2  12       1084.20       1068.25        62.96 o
   7   2  12         28.25         34.74        14.54 o
  -5   3  12         36.47         85.84        38.01 o
  -4   3  12          0.01          7.79        16.32 o
  -3   3  12          3.87         20.90        20.82 o
  -2   3  12          8.75        -13.00        13.90 o
  -1   3  12         39.36         66.62        33.19 o
   0   3  12          1.67          4.89         8.22 o
   1   3  12         93.60         75.78        27.40 o
   2   3  12         64.00         60.79        26.62 o
   3   3  12         66.19         74.16        21.77 o
   4   3  12        128.95        122.14        23.76 o
   5   3  12          7.42         29.40        10.10 o
   6   3  12          1.41         16.30         7.35 o
   7   3  12          1.43         30.29        40.45 o
  -4   4  12        660.83        525.11        88.85 o
  -3   4  12         48.98         53.23        28.38 o
  -2   4  12       1070.08       1087.79       118.53 o
  -1   4  12         34.79         37.93        24.62 o
   0   4  12        515.98        547.42        80.28 o
   1   4  12         17.84         -9.75        24.15 o
   2   4  12       1364.00       1346.80       120.95 o
   3   4  12        225.45        182.76        44.94 o
   4   4  12       2139.30       2045.66        98.05 o
   5   4  12         22.49         27.40        22.76 o
   6   4  12        978.19       1049.01        74.15 o
   7   4  12         39.23         27.84        14.94 o
  -3   5  12          0.93         13.19        21.18 o
  -2   5  12         21.44         17.41        22.25 o
  -1   5  12         54.20         47.95        33.43 o
   0   5  12         18.38         21.22        23.06 o
   1   5  12         23.61         36.17        27.60 o
   2   5  12         36.69         67.13        34.72 o
   3   5  12         22.76        150.15        49.63 o
   4   5  12          5.55         -5.36         9.99 o
   5   5  12         93.88         95.95        27.46 o
   6   5  12         72.96         88.07        24.10 o
   7   5  12         18.21         44.35        31.28 o
  -2   6  12        345.86        385.44        77.03 o
  -1   6  12         26.88         70.73        45.09 o
   0   6  12       1812.15       1700.77       155.83 o
   1   6  12        195.89        191.68        57.54 o
   2   6  12       1818.26       1705.19       149.49 o
   3   6  12        131.92        133.67        44.98 o
   4   6  12       1102.11       1178.01       120.40 o
   5   6  12         60.61         59.73        21.85 o
   6   6  12        667.41        735.04        68.76 o
  -1   7  12         29.31         71.44        43.33 o
   0   7  12         27.07         92.96        42.86 o
   1   7  12         38.66         62.12        38.83 o
   2   7  12         33.72         47.83        31.31 o
   3   7  12         19.06         62.43        29.47 o
   4   7  12         11.38         40.20        27.56 o
   5   7  12        122.25        116.37        28.77 o
   1   8  12        106.42        111.67        33.84 o
   2   8  12       1338.59       1342.18       104.64 o
   3   8  12          0.12          2.56        11.32 o
   4   8  12        468.71        472.09        60.90 o
  -3  -7  13        893.89       1018.03       122.56 o
  -2  -7  13          0.74         -2.47        14.80 o
  -1  -7  13       1556.75       1723.39       160.41 o
   0  -7  13          8.78         49.55        20.93 o
   1  -7  13       1130.05       1273.68        92.60 o
  -4  -6  13         31.65         30.96        26.62 o
  -3  -6  13          3.82         21.57        21.80 o
  -2  -6  13          0.78          6.65        22.62 o
  -1  -6  13          0.75         23.64        17.42 o
   0  -6  13         14.51         43.74        18.74 o
   1  -6  13         35.22         58.27        17.85 o
   2  -6  13          2.53         23.65        16.82 o
  -5  -5  13        637.42        634.86        91.83 o
  -4  -5  13          2.08         11.90        20.43 o
  -3  -5  13       1359.72       1475.66       138.80 o
  -2  -5  13         43.02         30.30        17.65 o
  -1  -5  13       2431.67       2389.53       171.21 o
   0  -5  13          1.86          4.53         8.28 o
   1  -5  13       1052.53       1267.46        95.20 o
   2  -5  13        191.94        220.67        46.09 o
   3  -5  13        396.86        470.57        55.25 o
  -5  -4  13          0.17          2.78        13.27 o
  -4  -4  13         44.97         25.40        24.27 o
  -3  -4  13         93.38        135.47        44.90 o
  -2  -4  13         29.32         30.14        26.54 o
  -1  -4  13          4.41        -13.39        13.39 o
   0  -4  13         15.66         17.80        10.98 o
   1  -4  13          5.53          8.84        12.97 o
   2  -4  13         61.00         59.12        18.34 o
   3  -4  13          0.28        -12.33        12.33 o
   4  -4  13         10.73         10.09        10.72 o
  -6  -3  13          7.06         28.18        23.37 o
  -5  -3  13        743.40        715.15        94.57 o
  -4  -3  13         14.10         58.44        37.38 o
  -3  -3  13       1378.71       1483.88       132.07 o
  -2  -3  13         14.71         31.24        10.49 o
  -1  -3  13        257.65        294.63        57.74 o
   0  -3  13        158.32        207.62        48.22 o
   1  -3  13        796.97        844.76        65.17 o
   2  -3  13          2.21          2.69         7.04 o
   3  -3  13       1285.57       1378.40        87.53 o
   4  -3  13          7.09         -7.95         8.43 o
   5  -3  13        609.52        754.81        66.62 o
  -6  -2  13         22.45         14.52        12.96 o
  -5  -2  13         52.54         59.11        19.33 o
  -4  -2  13          1.08          1.79         9.95 o
  -3  -2  13         22.56         37.67        19.96 o
  -2  -2  13         44.64         48.07        27.48 o
  -1  -2  13        114.77         61.77        26.27 o
   0  -2  13          9.86         -1.84        14.80 o
   1  -2  13         57.26         65.29        25.17 o
   2  -2  13          0.93          8.26        12.79 o
   3  -2  13         55.41         47.96        16.09 o
   4  -2  13         22.57         48.34        18.80 o
   5  -2  13          9.86         12.16        13.97 o
   6  -2  13          4.74         49.44        31.35 o
  -6  -1  13          0.49          4.27        15.03 o
  -5  -1  13        397.23        437.90        47.54 o
  -4  -1  13         35.48         34.90        12.55 o
  -3  -1  13        493.10        530.70        40.33 o
  -2  -1  13        107.91        100.44        33.86 o
  -1  -1  13       1410.81       1336.07       118.92 o
   0  -1  13        239.33        217.03        18.06 o
   1  -1  13        532.14        510.78        71.67 o
   2  -1  13        118.37        118.45        35.58 o
   3  -1  13        812.59        856.99        64.81 o
   4  -1  13        148.71        155.47        29.42 o
   5  -1  13       1031.73       1084.35        73.51 o
   6  -1  13         72.40         67.91        28.46 o
  -5   0  13          0.65         10.68        11.12 o
  -4   0  13         13.67         27.02        18.42 o
  -3   0  13         19.01         24.50        19.42 o
  -2   0  13          1.04          7.12        15.89 o
  -1   0  13        130.78        123.61        39.38 o
   0   0  13          3.29         13.19         8.58 o
   1   0  13         90.89         85.74        15.68 o
   2   0  13         21.24         31.03        11.37 o
   3   0  13         96.26         99.16        27.17 o
   4   0  13          9.47         38.69        14.39 o
   5   0  13          0.06         15.67        12.82 o
   6   0  13         35.64         56.41        33.58 o
  -5   1  13        677.73        692.25        97.51 o
  -4   1  13         95.48        129.52        41.10 o
  -3   1  13        712.47        698.82        93.75 o
  -2   1  13        137.06        128.08        37.81 o
  -1   1  13        333.56        375.19        64.98 o
   0   1  13        112.98        122.13        38.05 o
   1   1  13       1350.33       1333.77        66.32 o
   2   1  13        373.53        387.89        58.15 o
   3   1  13        890.95        860.88        40.50 o
   4   1  13        209.47        257.17        25.09 o
   5   1  13        680.64        733.50        41.01 o
   6   1  13         32.36         44.93        19.96 o
   7   1  13        436.41        489.56        85.92 o
  -5   2  13         20.13         21.49        23.80 o
  -4   2  13          0.12         21.57        17.73 o
  -3   2  13          0.66         -1.72        12.72 o
  -2   2  13         36.41         35.58        24.19 o
  -1   2  13         60.70         37.15        20.51 o
   0   2  13          3.31         -2.11        13.07 o
   1   2  13        112.39        128.59        37.97 o
   2   2  13          2.91          4.49        10.11 o
   3   2  13        128.46        140.79        25.31 o
   4   2  13         43.31         18.25        10.22 o
   5   2  13         12.04          6.61         6.03 o
   6   2  13          6.35         20.04        14.46 o
   7   2  13          8.42         22.92        23.27 o
  -4   3  13          9.30         32.65        15.38 o
  -3   3  13        841.49        933.33       114.92 o
  -2   3  13         13.51         22.35        14.95 o
  -1   3  13        910.40        908.16       107.33 o
   0   3  13          7.76          9.28         8.18 o
   1   3  13        233.78        210.94        48.58 o
   2   3  13         83.83         97.11        31.94 o
   3   3  13       1079.92       1074.40        88.72 o
   4   3  13          2.62          8.42        22.88 o
   5   3  13        895.62        936.31        54.08 o
   6   3  13         38.33         59.14        21.95 o
   7   3  13        558.37        623.29        66.31 o
  -4   4  13        109.15        126.24        46.58 o
  -3   4  13         21.44          6.26        10.41 o
  -2   4  13          0.54         11.74        21.45 o
  -1   4  13          6.67         21.45        35.11 o
   0   4  13          8.22          7.01        23.29 o
   1   4  13          6.19         25.33        19.14 o
   2   4  13         63.36         36.01        23.09 o
   3   4  13         15.53         15.77        15.93 o
   4   4  13          0.23         47.41        20.77 o
   5   4  13        106.24        141.46        23.45 o
   6   4  13         66.51         68.35        17.35 o
  -3   5  13        385.55        470.30        60.09 o
  -2   5  13        194.93        240.95        64.00 o
  -1   5  13        547.22        480.72        86.15 o
   0   5  13        111.17         70.30        31.59 o
   1   5  13       1997.40       1938.72       160.10 o
   2   5  13         78.14         45.88        26.89 o
   3   5  13       1977.18       1964.43       142.11 o
   4   5  13         14.11         37.49        19.20 o
   5   5  13       1265.37       1252.37        85.46 o
   6   5  13         50.23         55.74        46.60 o
  -2   6  13          1.92          0.78        27.95 o
  -1   6  13         69.82         90.03        40.51 o
   0   6  13          8.44        -15.42        17.34 o
   1   6  13          0.02         24.74        17.26 o
   2   6  13         12.49         23.84        26.50 o
   3   6  13         15.55         43.72        31.28 o
   4   6  13         34.32         40.43        27.99 o
   5   6  13         12.84          4.62        11.49 o
   0   7  13          5.83         14.72        36.64 o
   1   7  13       1809.51       1741.52       167.10 o
   2   7  13          0.24          3.09        19.88 o
   3   7  13       1473.56       1397.18       144.87 o
   4   7  13         25.25         21.65        25.01 o
  -3  -6  14          0.03         -4.74        13.78 o
  -2  -6  14        812.47        831.71       109.80 o
  -1  -6  14          9.26         42.86        27.24 o
   0  -6  14       1055.43       1191.87       118.09 o
   1  -6  14         18.19         28.86        18.03 o
  -4  -5  14         62.62         27.40        16.83 o
  -3  -5  14          0.75         18.63        30.45 o
  -2  -5  14         10.14          0.04        11.00 o
  -1  -5  14          3.31          6.42         9.16 o
   0  -5  14          8.41         26.04        14.57 o
   1  -5  14          0.01          8.84        11.48 o
   2  -5  14        149.72        184.09        35.05 o
   3  -5  14          0.19         17.74        14.48 o
  -5  -4  14          8.09         67.05        31.86 o
  -4  -4  14        933.60        885.89       108.82 o
  -3  -4  14         62.85         27.17        25.76 o
  -2  -4  14       1291.07       1340.26       131.01 o
  -1  -4  14         19.44         27.52        21.80 o
   0  -4  14        480.99        523.81        82.08 o
   1  -4  14        146.18        170.82        30.97 o
   2  -4  14        289.11        327.57        48.42 o
   3  -4  14          0.51          0.33        11.59 o
   4  -4  14        385.53        434.31        53.04 o
  -5  -3  14         13.61        -10.29        10.29 o
  -4  -3  14          1.08         -2.15        16.95 o
  -3  -3  14          3.64         50.49        32.33 o
  -2  -3  14         91.97         98.88        35.93 o
  -1  -3  14          0.51          5.71        13.78 o
   0  -3  14         14.91         24.58        22.94 o
   1  -3  14          2.23          7.55        18.24 o
   2  -3  14         31.61         20.90        14.52 o
   3  -3  14          4.95         32.21        17.43 o
   4  -3  14          0.10        -11.57        11.57 o
   5  -3  14         26.52        -10.10        15.62 o
  -5  -2  14         42.44         26.77        16.91 o
  -4  -2  14        811.54        850.38       105.61 o
  -3  -2  14          6.28         61.45        28.14 o
  -2  -2  14        711.86        799.77        97.66 o
  -1  -2  14         44.48         31.08        16.32 o
   0  -2  14        687.69        691.82        88.54 o
   1  -2  14         10.13         22.98        18.36 o
   2  -2  14        834.62        853.53        67.44 o
   3  -2  14          0.01          8.68        33.25 o
   4  -2  14        648.01        694.55        62.94 o
   5  -2  14          5.39         13.28        11.13 o
  -5  -1  14          3.16         31.94        29.91 o
  -4  -1  14          4.43         19.49        20.39 o
  -3  -1  14          3.57         43.68        28.54 o
  -2  -1  14        186.73        188.20        48.97 o
  -1  -1  14        138.72        124.94        42.98 o
   0  -1  14         16.65          8.02        16.48 o
   1  -1  14         46.71        101.85        36.40 o
   2  -1  14         58.13         48.73        22.59 o
   3  -1  14         13.98         20.42        14.37 o
   4  -1  14          4.46          3.72        16.67 o
   5  -1  14          8.18         24.57        16.52 o
   6  -1  14          1.09          0.43        13.03 o
  -5   0  14          0.47         -6.81        17.46 o
  -4   0  14        604.99        714.05        98.56 o
  -3   0  14         14.64         35.93        23.72 o
  -2   0  14        873.20        829.01        99.66 o
  -1   0  14          3.40         -3.80        14.05 o
   0   0  14        835.81        919.50        48.30 o
   1   0  14         39.71         35.01        12.44 o
   2   0  14        854.55        822.63        55.49 o
   3   0  14         39.12         35.65        13.78 o
   4   0  14       1092.89       1118.08        61.36 o
   5   0  14         11.31         32.68        13.52 o
   6   0  14        774.34        741.33       103.02 o
  -5   1  14         19.34         16.17        22.00 o
  -4   1  14          0.03        -12.33        20.32 o
  -3   1  14         59.04         68.11        33.82 o
  -2   1  14          0.28         25.44        28.46 o
  -1   1  14          0.17         11.59        22.55 o
   0   1  14          0.01        -12.72        12.72 o
   1   1  14        142.21        141.29        23.27 o
   2   1  14        198.79        196.34        29.06 o
   3   1  14          0.66         12.00         9.64 o
   4   1  14          1.25         15.69        17.03 o
   5   1  14         15.19          2.90        24.95 o
   6   1  14          0.15         19.87        16.07 o
  -4   2  14        679.95        677.57       101.81 o
  -3   2  14          2.23         -4.11        17.69 o
  -2   2  14        783.49        787.64       104.24 o
  -1   2  14          5.06         29.04        11.12 o
   0   2  14        897.13        875.04       103.69 o
   1   2  14          0.80         46.93        31.75 o
   2   2  14        888.82        921.94        61.95 o
   3   2  14         52.93         61.62        18.53 o
   4   2  14        633.51        628.87        54.74 o
   5   2  14          2.08         16.48        13.00 o
   6   2  14        549.59        503.15        82.04 o
  -4   3  14         41.39         55.31        32.25 o
  -3   3  14          0.28        -11.08        12.80 o
  -2   3  14         66.26         19.22        26.30 o
  -1   3  14         43.61         56.13        34.45 o
   0   3  14         55.69         86.27        35.31 o
   1   3  14          0.00         23.17        19.53 o
   2   3  14         48.74         86.82        35.15 o
   3   3  14          8.33         53.78        27.07 o
   4   3  14          8.24          7.45        13.43 o
   5   3  14         51.27         22.84        26.48 o
   6   3  14          2.41         10.92        18.75 o
  -3   4  14          6.80         18.08        17.14 o
  -2   4  14        720.53        811.48       111.05 o
  -1   4  14         87.13         49.83        31.86 o
   0   4  14        367.38        423.49        76.29 o
   1   4  14         17.97         20.24        14.01 o
   2   4  14        924.18       1025.51       113.32 o
   3   4  14        106.19        122.73        26.32 o
   4   4  14       1327.17       1312.09        84.08 o
   5   4  14          2.27          7.35        11.31 o
   6   4  14        425.23        503.42        55.52 o
  -2   5  14        190.50        203.07        58.79 o
  -1   5  14          4.81         48.62        36.79 o
   0   5  14         13.72         88.15        39.26 o
   1   5  14          0.11         45.13        26.77 o
   2   5  14          6.74         28.57        25.36 o
   3   5  14         16.33         60.08        33.39 o
   4   5  14         47.92         39.73        13.32 o
   5   5  14         23.42         38.10        40.98 o
  -1   6  14          0.32         -8.89        13.03 o
   0   6  14       1042.35       1163.30       136.02 o
   1   6  14         24.37        -11.78        14.84 o
   2   6  14       1080.36       1159.38       130.19 o
   3   6  14         15.91          5.95         9.47 o
   4   6  14        485.38        610.12        93.47 o
   5   6  14          5.16          7.49        13.37 o
   1   7  14         24.09         60.71        38.79 o
   2   7  14          2.62          1.14        19.45 o
   3   7  14          5.69         48.46        36.68 o
  -2  -6  15         13.84         57.42        33.86 o
  -1  -6  15          1.27         11.35        14.09 o
   0  -6  15         25.20         44.40        36.58 o
  -3  -5  15        294.67        387.09        77.19 o
  -2  -5  15         31.20          9.79        14.33 o
  -1  -5  15        869.35        971.53       119.58 o
   0  -5  15         19.22          1.53         9.55 o
   1  -5  15        649.68        744.86        68.85 o
   2  -5  15         24.57         33.72        26.72 o
  -4  -4  15         83.02         79.50        38.16 o
  -3  -4  15        178.14        265.98        78.76 o
  -2  -4  15          3.32         30.06        23.99 o
  -1  -4  15         24.30        100.56        42.55 o
   0  -4  15         58.23         61.10        31.43 o
   1  -4  15         64.04        120.52        26.98 o
   2  -4  15         13.30         11.78        18.50 o
   3  -4  15        124.59        142.52        53.10 o
  -4  -3  15         66.17         79.62        37.19 o
  -3  -3  15       1392.10       1634.70       149.61 o
  -2  -3  15         43.09         42.90        28.73 o
  -1  -3  15        749.97        788.03       100.68 o
   0  -3  15          4.26        -18.32        18.32 o
   1  -3  15        717.90        740.39        95.90 o
   2  -3  15          0.98         23.94        17.01 o
   3  -3  15        901.67        954.08        77.23 o
   4  -3  15          8.26         15.74        13.59 o
  -4  -2  15         28.40         40.32        32.57 o
  -3  -2  15          0.31         15.89        30.41 o
  -2  -2  15        155.12        181.62        47.75 o
  -1  -2  15         79.12         40.71        23.60 o
   0  -2  15        271.64        285.82        61.10 o
   1  -2  15         32.00         44.39        24.70 o
   2  -2  15        185.80        208.48        56.99 o
   3  -2  15         26.45         33.10        10.53 o
   4  -2  15          0.38         41.81        23.15 o
   5  -2  15         99.26        111.99        43.96 o
  -4  -1  15          1.42         15.85        24.70 o
  -3  -1  15        970.18       1004.92       116.84 o
  -2  -1  15         35.30         41.92        22.82 o
  -1  -1  15       1481.79       1658.22       144.91 o
   0  -1  15         15.08         20.00        23.68 o
   1  -1  15        956.93       1110.45       114.65 o
   2  -1  15          2.59         24.58        17.38 o
   3  -1  15        743.72        868.08        99.27 o
   4  -1  15          0.11         12.45        11.99 o
   5  -1  15        572.80        643.17        62.11 o
  -4   0  15         10.35         21.37        28.73 o
  -3   0  15          0.30         12.72        17.34 o
  -2   0  15         67.75         80.13        34.76 o
  -1   0  15        337.42        269.03        59.69 o
   0   0  15         44.14         64.55        29.08 o
   1   0  15        214.56        248.13        57.27 o
   2   0  15         56.88         32.58        12.37 o
   3   0  15         13.65         17.12         9.99 o
   4   0  15         19.80         24.98        14.73 o
   5   0  15          0.00         -1.58        11.39 o
  -4   1  15         65.53         73.28        32.76 o
  -3   1  15       1008.17       1196.68       132.66 o
  -2   1  15         30.98         36.91        21.22 o
  -1   1  15       1151.93       1174.26       125.61 o
   0   1  15         50.02        107.96        46.15 o
   1   1  15       1429.62       1495.83        74.83 o
   2   1  15          7.24          3.86         5.72 o
   3   1  15        761.53        796.88        61.44 o
   4   1  15          0.79          8.73        11.70 o
   5   1  15        459.57        486.45        51.46 o
   6   1  15          2.48         -3.64        13.00 o
  -4   2  15         60.55        114.57        43.25 o
  -3   2  15         93.90        202.45        56.09 o
  -2   2  15          1.30         37.85        30.53 o
  -1   2  15         26.54         48.07        27.91 o
   0   2  15        330.53        470.19        79.46 o
   1   2  15         26.12         42.90        25.91 o
   2   2  15        296.79        311.47        38.74 o
   3   2  15          4.17          9.01         7.19 o
   4   2  15          9.75         15.88        13.04 o
   5   2  15        118.77        133.51        26.96 o
   6   2  15         20.13          8.96        12.21 o
  -3   3  15       1263.01       1106.46       132.85 o
  -2   3  15          4.21          2.00        17.50 o
  -1   3  15       1203.60       1151.71       131.13 o
   0   3  15          0.03        -18.59        18.59 o
   1   3  15        712.97        793.43       102.24 o
   2   3  15          2.15         27.36        25.52 o
   3   3  15       1161.96       1180.92       167.40 o
   4   3  15         40.67         27.10        12.10 o
   5   3  15        823.14        875.58        70.80 o
  -2   4  15         41.82         42.16        27.95 o
  -1   4  15         20.17         33.51        24.97 o
   0   4  15         53.84         58.95        36.44 o
   1   4  15         33.26         26.15        25.99 o
   2   4  15         24.42         74.65        33.15 o
   3   4  15        354.35        368.67        45.43 o
   4   4  15         92.57         94.45        25.52 o
   5   4  15         13.77         22.83        13.90 o
  -1   5  15        649.76        714.36       110.50 o
   0   5  15         15.36         21.41        32.80 o
   1   5  15       1077.75       1154.88       133.87 o
   2   5  15        105.93         67.56        32.57 o
   3   5  15        754.46        836.25       107.84 o
   4   5  15          2.96         39.28        16.62 o
   5   5  15        465.99        486.25        57.62 o
   0   6  15         53.60        130.70        52.96 o
   1   6  15          2.37         17.65        32.37 o
   2   6  15         23.12         80.87        36.40 o
   3   6  15          1.39         33.51        30.30 o
   4   6  15          0.04         -1.30        12.28 o
  -2  -5  16          7.01         41.06        28.85 o
  -1  -5  16          2.26         11.39        10.84 o
   0  -5  16          8.08         24.58        10.92 o
  -3  -4  16          0.99          4.54        11.94 o
  -2  -4  16        978.68       1143.68       132.46 o
  -1  -4  16         50.23         28.85        24.35 o
   0  -4  16       1282.11       1414.71       142.91 o
   1  -4  16          1.35        -13.27        13.27 o
   2  -4  16        933.24        960.54        81.08 o
  -3  -3  16          0.78         37.89        26.34 o
  -2  -3  16         67.26        115.24        42.12 o
  -1  -3  16          1.08         14.05        13.47 o
   0  -3  16         26.88         42.16        29.04 o
   1  -3  16         11.13         17.50        12.02 o
   2  -3  16         22.61         10.45        13.35 o
   3  -3  16          0.90         28.21        21.05 o
  -4  -2  16        930.61       1027.35       126.31 o
  -3  -2  16         18.42         17.11        14.76 o
  -2  -2  16       1189.88       1038.19       122.67 o
  -1  -2  16          1.10         19.34        25.01 o
   0  -2  16       1227.47       1217.35       127.88 o
   1  -2  16         16.38         26.19        15.50 o
   2  -2  16       1296.29       1506.85       138.65 o
   3  -2  16          0.44         16.23        15.06 o
   4  -2  16        918.63       1042.07        83.12 o
  -4  -1  16         26.53         36.79        23.21 o
  -3  -1  16          9.69         15.03        27.95 o
  -2  -1  16         69.34         57.97        28.81 o
  -1  -1  16         67.32         43.33        27.79 o
   0  -1  16          0.07         22.23        28.65 o
   1  -1  16         12.36         34.05        22.16 o
   2  -1  16          3.75         23.09        23.68 o
   3  -1  16        133.49         88.35        36.79 o
   4  -1  16         25.63         40.38        14.51 o
  -4   0  16        610.75        674.71       103.93 o
  -3   0  16          0.06        -11.47        12.92 o
  -2   0  16        906.65       1019.01       120.37 o
  -1   0  16          0.01          8.02        23.49 o
   0   0  16       1250.31       1330.59       134.07 o
   1   0  16          0.01         36.95        31.39 o
   2   0  16        948.83       1184.98       121.62 o
   3   0  16          0.89         14.84        16.32 o
   4   0  16        592.36        691.78        90.19 o
   5   0  16          7.23         64.27        28.18 o
  -3   1  16         39.60         18.67        25.01 o
  -2   1  16         46.12         53.51        29.75 o
  -1   1  16         12.25         38.60        32.10 o
   0   1  16         18.08         46.15        31.90 o
   1   1  16        124.48        137.94        47.52 o
   2   1  16        197.47        167.02        49.87 o
   3   1  16          3.51         46.46        25.56 o
   4   1  16          5.06         31.92        12.46 o
   5   1  16          3.75          3.93         9.45 o
  -3   2  16          0.13         18.55        29.24 o
  -2   2  16       1264.75       1394.24       147.73 o
  -1   2  16         39.02         49.09        34.80 o
   0   2  16       1385.27       1525.10       147.30 o
   1   2  16          5.52          5.44         9.67 o
   2   2  16       1112.13       1129.02        77.54 o
   3   2  16          0.04         14.37        11.81 o
   4   2  16        826.22        871.64        69.75 o
   5   2  16         51.36         54.07        37.81 o
  -2   3  16          2.00          9.28        20.08 o
  -1   3  16         21.91         15.97        26.50 o
   0   3  16         44.19         44.00        27.44 o
   1   3  16         11.07         27.87        21.10 o
   2   3  16         37.25         32.50        15.85 o
   3   3  16          5.57         37.76        19.41 o
   4   3  16          2.62         19.02        14.90 o
   5   3  16         63.26         59.49        18.71 o
  -1   4  16          0.90         52.61        39.97 o
   0   4  16       1311.13       1477.77       152.58 o
   1   4  16         49.67         61.69        29.40 o
   2   4  16       1356.83       1393.42       141.74 o
   3   4  16         57.19         79.13        24.09 o
   4   4  16       1056.25       1085.00        81.75 o
   0   5  16          7.39         44.86        25.80 o
   1   5  16          5.21         53.12        34.05 o
   2   5  16          1.38         10.96        30.77 o
   3   5  16          0.16         24.27        14.76 o
   4   5  16         12.31         17.92        11.03 o
  -1  -4  17         41.36          2.15        15.03 o
   0  -4  17          3.29         10.69        18.48 o
  -2  -3  17          3.70         21.88        23.92 o
  -1  -3  17        978.59       1166.31       133.87 o
   0  -3  17         35.83         25.76        25.80 o
   1  -3  17       1027.15       1175.43       132.15 o
   2  -3  17          6.33         58.36        40.04 o
  -3  -2  17         40.40        116.88        45.13 o
  -2  -2  17          9.19         97.19        43.88 o
  -1  -2  17          0.03         -1.53        12.49 o
   0  -2  17          6.75          2.35        21.06 o
   1  -2  17         80.69         37.89        25.33 o
   2  -2  17         25.77         67.84        38.95 o
   3  -2  17         12.40         -7.55        16.87 o
  -3  -1  17        748.50        938.34       121.70 o
  -2  -1  17          1.21         77.03        43.14 o
  -1  -1  17       1193.46       1401.68       145.89 o
   0  -1  17          0.04        -28.50        31.08 o
   1  -1  17       1464.08       1615.52       150.51 o
   2  -1  17          2.02         18.63        22.27 o
   3  -1  17       1140.68       1357.05       134.85 o
  -3   0  17          7.10         30.69        30.49 o
  -2   0  17         16.86         22.66        34.25 o
  -1   0  17        102.58         72.02        36.60 o
   0   0  17          0.04         14.33        21.45 o
   1   0  17         97.91        113.87        41.84 o
   2   0  17         21.43         62.00        31.94 o
   3   0  17          1.50          9.90        23.84 o
   4   0  17          4.21         10.49        23.25 o
  -2   1  17          3.38        -17.18        20.20 o
  -1   1  17       1328.00       1726.02       163.34 o
   0   1  17          2.71         31.63        30.57 o
   1   1  17       1583.20       1794.91       161.11 o
   2   1  17         10.28          2.43        31.28 o
   3   1  17       1069.48       1253.99       130.03 o
   4   1  17         17.45         10.14        10.88 o
  -2   2  17        122.25        145.93        48.34 o
  -1   2  17         11.84        -10.37        17.07 o
   0   2  17          5.96         16.24        25.99 o
   1   2  17          2.51         38.52        26.15 o
   2   2  17          0.00         31.16        29.75 o
   3   2  17         56.44         97.74        43.06 o
   4   2  17         75.42        128.15        42.20 o
  -1   3  17       1027.64       1105.72       138.80 o
   0   3  17         20.19         38.40        36.72 o
   1   3  17       1114.51       1221.03       137.35 o
   2   3  17          6.39          0.05         6.75 o
   3   3  17       1097.03       1185.10        83.54 o
   4   3  17         12.67         -2.91        12.41 o
   0   4  17          7.15         16.21        23.60 o
   1   4  17         63.36         67.52        26.46 o
   2   4  17         34.19         66.93        41.92 o
   3   4  17         36.18         31.14        18.38 o
  -1  -2  18          0.01         -9.04        22.47 o
   0  -2  18        620.73        762.59       109.41 o
   1  -2  18         10.40         40.00        32.72 o
  -1  -1  18          2.26        -13.78        13.78 o
   0  -1  18         72.67        134.46        46.07 o
   1  -1  18          1.33         -1.02        10.18 o
   2  -1  18         10.50         46.27        29.59 o
  -1   0  18          3.90         84.55        42.39 o
   0   0  18        849.32        969.34       123.54 o
   1   0  18         18.30         27.20        17.58 o
   2   0  18        786.50        898.37       115.63 o
   3   0  18          8.02          9.20        23.64 o
  -1   1  18          0.39         44.04        32.92 o
   0   1  18         87.45        115.12        50.65 o
   1   1  18          1.84         21.02        37.46 o
   2   1  18          8.11         39.18        31.28 o
   3   1  18         34.94         67.25        34.45 o
   0   2  18        709.43        819.07       115.82 o
   1   2  18          2.03         17.97        20.12 o
   2   2  18        641.81        704.19       104.00 o
   3   2  18          0.02         26.77        29.94 o
   1   3  18          1.04          9.79        28.38 o
   2   3  18         34.20         84.39        37.26 o
                                                
